# Supplementary material for: Nuclear Factor AP2X-4 Governs the Expression of Cell Cycle- and Life Stage-Regulated Genes and is Critical for Toxoplasma Growth
Source: Microbiol Spectr. 2022 Jun 23;10(4):e00120-22. doi: 10.1128/spectrum.00120-22 (PMC9430314; doi:10.1128/spectrum.00120-22)
Supplement: Supplemental file 2 — Table S2. Download spectrum.00120-22-s0002.xlsx, XLSX file, 0.2 MB [file spectrum.00120-22-s0002.xlsx]

## Sheet: DEG KO vs WT-Tz
Table S2. Differentially expressed genes in tachyzoites of ME49 before and after AP2X-4 deletion
Gene_id	FC(KOX-4_TZ/WT_TZ)	Log2FC(KOX-4_TZ/WT_TZ)	Pvalue	Significant	Regulate	WT_TZ	KOX-4_TZ	WT_TZ_1	WT_TZ_2	WT_TZ_3	KOX-4_TZ1	KOX-4_TZ2	KOX-4_TZ3	Gene description
TGME49_224050	7.90937e-05	-13.6261	2.63726e-30	yes	down	85.3967	0	101.06	78.04	77.09	0	0	0	AP2 domain transcription factor AP2X-4
TGME49_304870	0.0189049	-5.7251	6.9982e-05	yes	down	7.57667	0.243333	3.34	12.69	6.7	0	0.07	0.66	hypothetical protein
TGME49_257755	0.0626804	-3.99584	1.46857e-12	yes	down	35.4933	3.04667	23.02	35.96	47.5	4.52	2.95	1.67	hypothetical protein
TGME49_308093	0.065054	-3.94222	5.68029e-37	yes	down	18.88	1.71667	14.77	22.67	19.2	1.17	1.68	2.3	rhoptry kinase family protein (incomplete catalytic triad)
TGME49_288945	0.0659307	-3.92291	1.21831e-47	yes	down	22.3933	2.08667	14.65	27.29	25.24	2.51	1.83	1.92	hypothetical protein
TGME49_256220	0.0868756	-3.5249	3.32727e-12	yes	down	19.05	2.34333	33.07	10.34	13.74	1.94	2.15	2.94	hypothetical protein
TGME49_295015	0.0883086	-3.5013	5.69889e-18	yes	down	17.25	2.12667	16.75	14.54	20.46	1.96	2.06	2.36	patched family protein
TGME49_217182	0.0945675	-3.40251	6.912e-87	yes	down	124.857	16.91	128.27	101.78	144.52	15.56	14.51	20.66	RNA-dependent RNA polymerase RDP
TGME49_226310	0.1179	-3.08437	8.74985e-35	yes	down	58.1367	9.70667	34.81	73.95	65.65	9.07	8.87	11.18	zinc finger (CCCH type) motif-containing protein
TGME49_294990	0.127969	-2.96613	1.75026e-22	yes	down	81.4833	14.4467	111.79	63.44	69.22	13.36	12.38	17.6	hypothetical protein
TGME49_320740	0.131845	-2.92309	2.67605e-18	yes	down	125.677	22.91	88.54	173.56	114.93	32.03	23.21	13.49	hypothetical protein
TGME49_256650	0.133502	-2.90507	1.31111e-07	yes	down	15.2	2.81667	26.24	9.63	9.73	1.98	4.65	1.82	hypothetical protein
TGME49_294980	0.141387	-2.82227	1.75556e-27	yes	down	126.18	24.9733	176.41	101.03	101.1	24.07	24.08	26.77	hypothetical protein
TGME49_215895	0.166632	-2.58526	9.35218e-22	yes	down	14.7733	3.51667	18.4	10.47	15.45	3.26	3.02	4.27	AP2 domain-containing protein
TGME49_295105	0.171965	-2.53981	0.0166979	yes	down	21.38	4.93333	8.82	24.3	31.02	3.23	8.73	2.84	rhoptry protein%2C putative
TGME49_215775	0.177878	-2.49104	1.45617e-37	yes	down	2645.2	658.637	2142.36	3071.18	2722.07	687.75	764.86	523.3	rhoptry protein ROP8
TGME49_461480	0.184659	-2.43706	4.25418e-39	yes	down	111.577	29.48	114.09	122.73	97.91	25.31	23.3	39.83	28S ribosomal RNA
TGME49_286580	0.188215	-2.40955	3.3566e-32	yes	down	122.447	32.4767	87.67	160.62	119.05	34.3	31.51	31.62	hypothetical protein
TGME49_207665	0.201948	-2.30795	2.68722e-19	yes	down	13.3133	3.79333	12.43	16.53	10.98	3.41	4.69	3.28	kinesin motor domain-containing protein
TGME49_242860	0.206464	-2.27603	1.96396e-17	yes	down	37.6267	10.9267	26.37	51.23	35.28	12.92	8.9	10.96	hypothetical protein
TGME49_461470	0.208749	-2.26016	4.47597e-26	yes	down	115.923	34.1933	129.73	128.14	89.9	30.14	27.83	44.61	18S ribosomal RNA
TGME49_285300	0.210359	-2.24908	6.82631e-07	yes	down	9.91667	2.92333	9.09	9.19	11.47	1.53	2.45	4.79	hypothetical protein
TGME49_306895	0.212286	-2.23592	1.14853e-23	yes	down	230.153	66.51	183.38	291.06	216.02	58.5	60.6	80.43	hypothetical protein
TGME49_285860	0.218112	-2.19686	0.000916512	yes	down	4.50333	1.36333	3.38	6.98	3.15	1.68	1.92	0.49	SAG-related sequence SRS20C
TGME49_285920	0.220735	-2.17961	2.0364e-06	yes	down	7.56333	2.34	8.84	5.3	8.55	1.71	3.36	1.95	hypothetical protein
TGME49_237425	0.229523	-2.12329	3.54586e-20	yes	down	3.39667	1.10333	3.34	4.02	2.83	1.37	1.01	0.93	AP2 domain transcription factor AP2X-6
TGME49_226515	0.233086	-2.10107	3.50581e-08	yes	down	6.61333	2.17	6.45	7.08	6.31	1.47	3.1	1.94	hypothetical protein
TGME49_262050	0.2344	-2.09296	6.95005e-41	yes	down	967.597	318.44	857.89	1019.83	1025.07	345.38	340.37	269.57	rhoptry kinase family protein ROP39
TGME49_224000	0.236392	-2.08075	1.8973e-16	yes	down	62.88	20.9267	38.36	83.92	66.36	22.36	19.29	21.13	hypothetical protein
TGME49_275320	0.244356	-2.03295	1.3661e-19	yes	down	83.46	28.83	96.38	63.07	90.93	31.59	32.02	22.88	penicillin amidase
TGME49_310177	0.255851	-1.96662	4.73807e-05	yes	down	20.6533	7.23667	12.68	22.35	26.93	10.03	6.47	5.21	hypothetical protein
TGME49_254603	0.261836	-1.93326	1.5748e-10	yes	down	38.12	14.0033	24.88	49.4	40.08	13.55	10.72	17.74	hypothetical protein
TGME49_257750	0.262303	-1.93069	4.15229e-44	yes	down	145.14	53.5133	125.43	158.52	151.47	50.73	57.36	52.45	homocysteine s-methyltransferase domain-containing protein
TGME49_267140	0.262981	-1.92697	1.53736e-07	yes	down	19.3167	7.05667	14.87	28.99	14.09	8.68	7.23	5.26	SAG-related sequence SRS38B
TGME49_306190	0.263261	-1.92544	4.35356e-55	yes	down	291.357	108.123	317.38	280.32	276.37	113.68	104.24	106.45	hypothetical protein
TGME49_304500	0.265948	-1.91078	5.06914e-21	yes	down	326.943	121.317	370.84	236.12	373.87	116.33	127.73	119.89	hypothetical protein
TGME49_221860	0.271693	-1.87995	0.0162074	yes	down	16.2633	5.52	22.39	13.94	12.46	3.12	6.9	6.54	hypothetical protein
TGME49_244670	0.272735	-1.87443	3.26479e-10	yes	down	48.3	18.3433	43.02	58.3	43.58	21.41	22.92	10.7	hypothetical protein
TGME49_260500	0.273028	-1.87288	4.50835e-18	yes	down	572.097	217.53	398.51	770.12	547.66	222.93	192.43	237.23	COPI associated protein%2C putative
TGME49_301210	0.273568	-1.87003	3.90113e-41	yes	down	57.4967	22.3433	63.57	50.96	57.96	21.98	22.82	22.23	NAD(P) transhydrogenase subunit beta%2C putative
TGME49_221250	0.27562	-1.85925	8.72708e-24	yes	down	64.14	24.98	49.81	82.59	60.02	23.36	26.11	25.47	hypothetical protein
TGME49_313780	0.276144	-1.85651	9.28171e-14	yes	down	105.233	40.7267	65.3	142.09	108.31	41.11	41.17	39.9	hypothetical protein
TGME49_317705	0.278101	-1.84632	1.45851e-10	yes	down	14.7733	5.76333	14.87	16.9	12.55	5.92	6.59	4.78	enoyl-CoA hydratase/isomerase family protein
TGME49_247350	0.280572	-1.83356	6.64235e-31	yes	down	1035.2	405.09	896.3	1280.8	928.51	430.82	394.67	389.78	thioredoxin domain-containing protein
TGME49_247220	0.283968	-1.8162	6.26828e-21	yes	down	694.407	278.837	792.94	508.54	781.74	263.52	303.08	269.91	nudix -type motif 9 isoform a family protein
TGME49_236950	0.285173	-1.81009	4.5322e-23	yes	down	1185.59	424.72	1064.11	1459.85	1032.82	432.31	400.39	441.46	hypothetical protein
TGME49_248445	0.29231	-1.77443	1.54818e-07	yes	down	79.8067	32.1167	44.56	113.88	80.98	38	32.38	25.97	hypothetical protein
TGME49_263130	0.293094	-1.77056	8.07491e-38	yes	down	106.87	44.2433	108.17	96.89	115.55	44.84	45.96	41.93	citrate synthase%2C putative
TGME49_308840	0.294307	-1.76461	9.72783e-37	yes	down	844.217	348.953	698.57	921.76	912.32	359.24	356.2	331.42	SAG-related sequence SRS51
TGME49_266300	0.294424	-1.76403	4.83604e-10	yes	down	115.44	46.9767	75.11	162.12	109.09	42.75	41.73	56.45	hypothetical protein
TGME49_252360	0.294989	-1.76127	5.47676e-31	yes	down	400.357	166.157	324	484.12	392.95	170.92	161.67	165.88	rhoptry kinase family protein ROP24 (incomplete catalytic triad)
TGME49_203720	0.297484	-1.74912	1.61994e-08	yes	down	74.3167	30.1567	61.56	73.83	87.56	41.25	28.63	20.59	vitamin k epoxide reductase family protein
TGME49_202390	0.297606	-1.74852	7.26729e-18	yes	down	75.52	31.6333	53.15	92.35	81.06	31.53	32	31.37	S15 sporozoite-expressed protein
TGME49_215785	0.299239	-1.74063	1.68309e-32	yes	down	1289.91	541.193	1075.24	1516.77	1277.72	533.54	577.87	512.17	rhoptry protein ROP2A
TGME49_220420	0.300481	-1.73466	2.71879e-18	yes	down	11.2333	4.79667	10.08	10.32	13.3	4.56	4.43	5.4	3'5'-cyclic nucleotide phosphodiesterase domain-containing protein
TGME49_265650	0.302104	-1.72688	1.93987e-14	yes	down	56.21	23.9567	40.57	76.64	51.42	23.41	21.47	26.99	protein phosphatase 2C domain-containing protein
TGME49_251680	0.305418	-1.71114	1.87928e-23	yes	down	458.337	189.87	487.37	508.12	379.52	207.23	190.84	171.54	histamine-releasing factor%2C putative
TGME49_318430	0.309271	-1.69306	7.91762e-17	yes	down	295.567	129.017	230.38	400.15	256.17	123.56	112.43	151.06	malate dehydrogenase MDH
TGME49_291960	0.309979	-1.68976	9.20779e-33	yes	down	968.91	422.657	774.31	1103.54	1028.88	423.58	421.88	422.51	rhoptry kinase family protein ROP40 (incomplete catalytic triad)
TGME49_242570	0.311713	-1.68171	1.9825e-16	yes	down	61.0233	26.8533	42.77	78.55	61.75	26.51	26.12	27.93	hypothetical protein
TGME49_209170	0.31459	-1.66845	3.4707e-18	yes	down	91.77	40.44	72.5	113.13	89.68	41.02	43.24	37.06	hypothetical protein
TGME49_311470	0.315083	-1.6662	1.05302e-45	yes	down	517.617	231.003	442.62	583.53	526.7	227.91	232.6	232.5	rhoptry neck protein RON5
TGME49_223920	0.318788	-1.64933	1.16811e-41	yes	down	345.99	156.46	292.02	399.42	346.53	148.71	155.76	164.91	rhoptry neck protein RON3
TGME49_305270	0.319463	-1.64628	4.18637e-38	yes	down	177.147	80.1733	150.38	200.19	180.87	75.02	75.18	90.32	hypothetical protein
TGME49_233450	0.32073	-1.64057	3.02745e-11	yes	down	1203.07	542.907	1516.99	769.95	1322.27	559.71	600.03	468.98	SAG-related sequence SRS29A
TGME49_210412	0.324127	-1.62537	2.59727e-07	yes	down	28.7367	12.85	23.13	35.68	27.4	10.77	12.18	15.6	hypothetical protein
TGME49_258230	0.324807	-1.62234	3.26727e-10	yes	down	57.79	26.2833	36.93	70.03	66.41	29.57	27.41	21.87	rhoptry kinase family protein ROP20
TGME49_285870	0.324833	-1.62223	2.10636e-30	yes	down	765.337	347.07	647.23	836.95	811.83	356.95	363.35	320.91	SAG-related sequence SRS20A
TGME49_316260	0.328489	-1.60608	5.35495e-52	yes	down	277.983	129.237	246.36	309.5	278.09	128.14	124.64	134.93	hypothetical protein
TGME49_222100	0.330519	-1.5972	1.1578e-45	yes	down	84.5333	39.7233	78.55	85.45	89.6	38.83	35.13	45.21	hypothetical protein
TGME49_278780	0.3306	-1.59684	1.05837e-10	yes	down	50.44	23.51	35.9	67.74	47.68	22.37	19.5	28.66	hypothetical protein
TGME49_253100	0.331293	-1.59382	2.53164e-12	yes	down	133.073	61.8333	87.2	170.63	141.39	67.46	59.33	58.71	hypothetical protein
TGME49_233925	0.332377	-1.58911	1.08036e-05	yes	down	52.5267	23.6467	63.1	31.87	62.61	18.92	25.73	26.29	hypothetical protein
TGME49_255210	0.333021	-1.58632	9.50888e-05	yes	down	2.55333	1.20667	2.1	2.8	2.76	0.83	0.95	1.84	ATPase%2C AAA family protein
TGME49_203815	0.335455	-1.57581	0.000560799	yes	down	68.44	28.5367	65	57.83	82.49	17.54	41.66	26.41	hypothetical protein
TGME49_299060	0.336882	-1.56969	7.78194e-31	yes	down	76.9633	36.8	65.85	82.84	82.2	32.99	34.61	42.8	sodium/hydrogen exchanger NHE2
TGME49_239830	0.339085	-1.56028	1.62132e-12	yes	down	59.5867	28.46	44.68	82.05	52.03	29.01	31.24	25.13	TBC domain-containing protein
TGME49_232020	0.339965	-1.55654	1.58411e-29	yes	down	89.42	43.1033	75.26	106.4	86.6	41.51	40.8	47	hypothetical protein
TGME49_252200	0.341515	-1.54998	1.70628e-37	yes	down	107.19	51.77	104.38	109.43	107.76	43.79	54.03	57.49	cell cycle regulator with zn-finger domain-containing protein
TGME49_249570	0.342525	-1.54572	6.97377e-30	yes	down	357.543	170.78	300.86	411.26	360.51	166.77	166.52	179.05	hypothetical protein
TGME49_320515	0.343121	-1.54321	9.36172e-11	yes	down	56.11	27.15	35.49	76.85	55.99	27.17	26.71	27.57	hypothetical protein
TGME49_253690	0.346117	-1.53067	2.7123e-18	yes	down	1711.92	754.977	1665.67	1458.79	2011.3	814.14	787.34	663.45	hypothetical protein
TGME49_214400	0.346444	-1.5293	1.01271e-08	yes	down	31.0267	14.9	33.57	28.32	31.19	17.52	13.71	13.47	hypothetical protein
TGME49_233770	0.346818	-1.52775	8.28172e-17	yes	down	148.523	72.99	150.34	119.92	175.31	70.01	83.26	65.7	calcium-translocating P-type ATPase%2C PMCA-type protein
TGME49_308090	0.348635	-1.52021	1.93283e-16	yes	down	976.253	479.75	681.44	1174.05	1073.27	448.64	473.42	517.19	rhoptry protein ROP5
TGME49_297070	0.34969	-1.51585	6.98787e-37	yes	down	867.08	427	740.92	975.31	885.01	415.75	434.16	431.09	hypothetical protein
TGME49_310010	0.350168	-1.51388	2.63323e-71	yes	down	299.15	148.53	279.1	311.32	307.03	142	150.14	153.45	rhoptry neck protein RON1
TGME49_244280	0.351887	-1.50681	1.28737e-11	yes	down	2124.36	969.25	1925.31	2604.48	1843.29	1156.55	1029.51	721.69	hypothetical protein
TGME49_230210	0.352851	-1.50287	2.86072e-12	yes	down	592.487	294.37	397.97	805.19	574.3	271.64	293.34	318.13	alveolin domain containing intermediate filament IMC10
TGME49_242118	0.354027	-1.49807	5.53615e-13	yes	down	226.41	111.977	182.28	274.34	222.61	125.77	122.3	87.86	myosin-light-chain kinase
TGME49_260580	0.355238	-1.49314	2.27833e-20	yes	down	71.4767	36.13	58.22	85.92	70.29	31.92	33.05	43.42	hypothetical protein
TGME49_262933	0.355923	-1.49036	2.32099e-26	yes	down	49.0633	24.69	43.14	56.23	47.82	24.54	23.15	26.38	hypothetical protein
TGME49_253710	0.356085	-1.48971	1.31855e-16	yes	down	36.9033	18.5733	28.31	39.1	43.3	19.01	18.79	17.92	hypothetical protein
TGME49_278920	0.357037	-1.48586	1.7582e-19	yes	down	60.9833	30.7067	52.93	69.64	60.38	27.88	27.7	36.54	hypothetical protein
TGME49_275650	0.361938	-1.46619	1.82796e-19	yes	down	35.67	18.2333	33.74	36.83	36.44	21.18	17.32	16.2	hypothetical protein
TGME49_245475	0.362166	-1.46528	2.09319e-05	yes	down	116	55.1067	78.2	155.08	114.72	50.54	43.16	71.62	hypothetical protein
TGME49_315750	0.362217	-1.46507	4.31145e-08	yes	down	175.563	88	107.68	235.51	183.5	98.3	74.63	91.07	hypothetical protein
TGME49_316400	0.362978	-1.46204	1.69119e-13	yes	down	2791.19	1418.58	2058.35	3713.68	2601.53	1509.45	1400.97	1345.31	alpha tubulin TUBA1
TGME49_316280	0.363026	-1.46186	2.51299e-18	yes	down	175.48	89.92	137.93	215.97	172.54	87.15	81.28	101.33	transporter%2C major facilitator family protein
TGME49_297880	0.36366	-1.45934	2.15247e-41	yes	down	405.85	204.217	399.31	438.43	379.81	203.6	197.39	211.66	dense granule protein DG32
TGME49_237510	0.364692	-1.45525	2.51832e-10	yes	down	31.6667	16.3933	34.45	21.86	38.69	16.68	17.99	14.51	hypothetical protein
TGME49_235690	0.365447	-1.45226	3.54963e-10	yes	down	637.243	322.007	409.5	856.88	645.35	327.84	320.5	317.68	hypothetical protein
TGME49_235370	0.366658	-1.44749	3.1127e-11	yes	down	209.927	108.487	140.26	285.94	203.58	105.15	107.67	112.64	hypothetical protein
TGME49_261022	0.369508	-1.43632	1.8213e-17	yes	down	42.2933	22.2967	44.85	32.81	49.22	21.14	22.07	23.68	dynein heavy chain family protein
TGME49_308810	0.369837	-1.43504	2.77381e-23	yes	down	136.907	71.6667	111.02	162.74	136.96	68.59	73.76	72.65	rhoptry neck protein RON9
TGME49_285880	0.372429	-1.42496	3.16563e-05	yes	down	149.797	65.9733	176.96	151.13	121.3	60.31	66.56	71.05	hypothetical protein
TGME49_293180	0.375513	-1.41307	1.87145e-27	yes	down	264.07	139.667	225.93	287	279.28	137.16	147.33	134.51	NADP-specific glutamate dehydrogenase
TGME49_286500	0.375799	-1.41197	1.28922e-13	yes	down	51.4733	27.4067	37.79	63.87	52.76	25.41	25.42	31.39	hypothetical protein
TGME49_231850	0.375916	-1.41152	7.17783e-26	yes	down	704.193	370.657	620.11	836.05	656.42	381.59	344.16	386.22	serine-threonine phosophatase 2C (PP2C)
TGME49_221620	0.377145	-1.40681	1.87362e-14	yes	down	698.89	371.46	521.02	895.77	679.88	344.05	342.22	428.11	beta-tubulin%2C putative
TGME49_224520	0.377714	-1.40463	3.14059e-16	yes	down	237.493	123.517	191.72	241.92	278.84	120.18	125.12	125.25	alveolin domain containing intermediate filament IMC8
TGME49_265420	0.379243	-1.3988	1.75197e-11	yes	down	242.37	127.603	180.66	317.85	228.6	115.42	137.93	129.46	hypothetical protein
TGME49_208910	0.37997	-1.39604	1.8002e-22	yes	down	26.18	14.1067	22.28	31.64	24.62	13.73	14.19	14.4	hypothetical protein
TGME49_289620	0.380311	-1.39475	1.21643e-31	yes	down	433.937	233.86	423.22	392.22	486.37	219.57	238.08	243.93	cathepsin CPC1
TGME49_249300	0.380459	-1.39419	9.99556e-33	yes	down	343.457	182.953	356.2	317.16	357.01	188.07	179.76	181.03	hypothetical protein
TGME49_221380	0.382128	-1.38787	9.56923e-22	yes	down	673.05	356.44	588.94	777.07	653.14	387.99	346.9	334.43	alba 1
TGME49_268760	0.385171	-1.37643	3.59697e-22	yes	down	410.67	220.497	343.06	467.35	421.6	217.57	230.01	213.91	hypothetical protein
TGME49_311890	0.385278	-1.37603	1.29206e-09	yes	down	129.573	69.9567	85.09	167.21	136.42	73.41	64.64	71.82	hypothetical protein
TGME49_212210	0.385336	-1.37581	2.71774e-22	yes	down	203.92	109.637	171.14	229.08	211.54	104.22	110.97	113.72	hypothetical protein
TGME49_203930	0.3865	-1.37146	9.14871e-22	yes	down	262.257	143.19	217.02	312.31	257.44	137.81	132.05	159.71	hypothetical protein
TGME49_228110	0.386742	-1.37056	1.64432e-06	yes	down	115.373	58.6133	97.72	101.99	146.41	46.3	64.85	64.69	hypothetical protein
TGME49_299970	0.386832	-1.37022	1.05661e-21	yes	down	147.697	80.3667	123.31	172.86	146.92	76.13	79.73	85.24	tetratricopeptide repeat-containing protein
TGME49_201170	0.387804	-1.3666	3.98143e-07	yes	down	642.95	323.98	406.38	847.87	674.6	372.19	302.9	296.85	hypothetical protein
TGME49_225320	0.387882	-1.36631	2.33532e-17	yes	down	120.347	65.6567	98.69	147.23	115.12	65.81	65.75	65.41	hypothetical protein
TGME49_263520	0.388023	-1.36579	8.65356e-09	yes	down	322.253	174.32	207.23	439.1	320.43	178.97	180.89	163.1	microtubule associated protein SPM1
TGME49_205360	0.388491	-1.36405	2.90673e-28	yes	down	50.75	27.92	46.07	55.71	50.47	28.03	29.55	26.18	hypothetical protein
TGME49_222870	0.388609	-1.36361	5.20514e-08	yes	down	55.8367	29.6367	48.47	62.56	56.48	23.32	33.82	31.77	hypothetical protein
TGME49_300200	0.389329	-1.36094	3.02231e-22	yes	down	2675.52	1398.72	2314.68	3124.35	2587.52	1438.24	1401.84	1356.09	histone H2AZ
TGME49_210420	0.390448	-1.3568	6.75951e-17	yes	down	137.747	75.37	110.35	163.59	139.3	75.49	71.64	78.98	hypothetical protein
TGME49_220270	0.390589	-1.35628	4.13743e-10	yes	down	341.837	187.343	233.61	467.4	324.5	189.42	177.33	195.28	alveolin domain containing intermediate filament IMC6
TGME49_233460	0.391297	-1.35366	6.52408e-23	yes	down	6620.19	3618.05	6401.35	6405.67	7053.54	3739.26	3925.67	3189.23	SAG-related sequence SRS29B
TGME49_240450	0.391326	-1.35356	2.46636e-05	yes	down	14.98	8.19667	11.96	15.42	17.56	7.65	6.9	10.04	Maf family protein
TGME49_269340	0.393413	-1.34588	1.40575e-34	yes	down	374.04	207.57	330.01	415.82	376.29	208.79	201.89	212.03	hypothetical protein
TGME49_224530	0.393493	-1.34559	1.88944e-17	yes	down	141.07	78.41	109.05	157.19	156.97	76.49	73.16	85.58	alveolin domain containing intermediate filament IMC5
TGME49_264600	0.393783	-1.34453	3.89078e-11	yes	down	172.053	93.7533	131.62	215.95	168.59	96.46	81.19	103.61	hypothetical protein
TGME49_295110	0.394521	-1.34183	8.79526e-25	yes	down	3829.69	2133.91	3211.39	4529.21	3748.46	2010.34	2051.58	2339.81	rhoptry protein ROP7
TGME49_249970	0.395072	-1.33981	2.84247e-30	yes	down	286.05	156.66	265.77	285.38	307	154.17	157.76	158.05	hypothetical protein
TGME49_312150	0.395386	-1.33867	3.91561e-17	yes	down	252.133	141.043	203.29	304.27	248.84	128.61	128.77	165.75	hypothetical protein
TGME49_255450	0.395567	-1.33801	1.08772e-08	yes	down	145.913	81.33	94.05	201.12	142.57	72.86	83.04	88.09	hypothetical protein
TGME49_321650	0.39637	-1.33508	2.13212e-26	yes	down	102.6	57.71	87.63	118.81	101.36	54.92	54.83	63.38	hypothetical protein
TGME49_216620	0.396996	-1.3328	2.90534e-17	yes	down	53.5067	30.1767	42.01	65.78	52.73	28.04	28.95	33.54	EF hand domain-containing protein
TGME49_258660	0.397414	-1.33129	9.51217e-23	yes	down	1201.01	673.007	991.86	1412.69	1198.49	617.45	661.74	739.83	rhoptry protein ROP6
TGME49_216460	0.398096	-1.32881	3.1174e-08	yes	down	62.0467	34.8	39.63	83.69	62.82	33.96	32.74	37.7	hypothetical protein
TGME49_227330	0.400913	-1.31864	6.43567e-21	yes	down	816.677	440.857	703.84	945.2	800.99	431.87	431.04	459.66	hypothetical protein
TGME49_272460	0.402071	-1.31448	9.96629e-33	yes	down	72.5367	41.2033	69.84	76.42	71.35	39.76	38.91	44.94	hypothetical protein
TGME49_237200	0.402362	-1.31344	1.02727e-15	yes	down	147.59	83.5033	113.67	165.47	163.63	78.73	84.66	87.12	sphingolipid delta 4 desaturase/c-4 hydroxylase protein des2 family protein
TGME49_289970	0.40378	-1.30836	2.71017e-17	yes	down	331.367	185.783	279.75	396.67	317.68	169.68	178.43	209.24	hypothetical protein
TGME49_306060	0.404015	-1.30752	5.14234e-33	yes	down	341.507	195.63	304.5	362.08	357.94	190.1	205.32	191.47	rhoptry neck protein RON8
TGME49_207590	0.40447	-1.3059	1.13863e-08	yes	down	32.5533	18.5167	23.65	42.94	31.07	18.5	18.52	18.53	protein phosphatase 2C domain-containing protein
TGME49_207840	0.404598	-1.30544	1.74751e-18	yes	down	2113.72	1119.94	2233.34	2270.12	1837.69	1297.46	993.39	1068.97	ribosomal protein RPS17
TGME49_294340	0.404687	-1.30512	7.58981e-14	yes	down	285.24	161.503	212.34	340.21	303.17	161.18	160.73	162.6	hypothetical protein
TGME49_273130	0.405066	-1.30377	2.07192e-07	yes	down	92.1833	52.49	64.16	129.02	83.37	43.62	50.12	63.73	SAG-related sequence SRS30A
TGME49_310790	0.405937	-1.30067	1.79141e-37	yes	down	1224.62	688.723	1184.3	1161.99	1327.57	645.6	679.6	740.97	hypothetical protein
TGME49_231140	0.407668	-1.29453	1.85786e-20	yes	down	2262.27	1243.45	2400.25	2449.74	1936.82	1354.92	1204.31	1171.13	ribosomal protein RPS25
TGME49_264080	0.408227	-1.29256	7.84271e-10	yes	down	379.59	211.77	312.27	513.14	313.36	215.88	198.97	220.46	acyl carrier protein ACP
TGME49_254880	0.409657	-1.28751	6.87274e-21	yes	down	149.517	86.4967	125.36	174.84	148.35	88.76	82.54	88.19	Alpha-galactosidase
TGME49_204520	0.410257	-1.2854	7.53034e-17	yes	down	64.65	37.2867	64.9	58.66	70.39	34.14	39.51	38.21	hypothetical protein
TGME49_286630	0.410319	-1.28518	6.29853e-08	yes	down	185.38	105.77	139.37	258.38	158.39	121.61	95	100.7	redoxin domain-containing protein
TGME49_211290	0.410577	-1.28428	3.32341e-17	yes	down	659.94	378.067	549.1	745.44	685.28	389.9	401.24	343.06	rhoptry protein ROP15
TGME49_246450	0.411291	-1.28177	6.2768e-13	yes	down	107.67	61.5633	86.1	121.92	114.99	64.02	59.08	61.59	hypothetical protein
TGME49_310640	0.411363	-1.28152	3.63231e-37	yes	down	350.23	201.89	335.53	371.09	344.07	182.52	199.16	223.99	phosphorylase family protein
TGME49_225200	0.41158	-1.28076	1.91979e-24	yes	down	192.203	112.137	159.17	208.45	208.99	108.39	112.77	115.25	hypothetical protein
TGME49_226690	0.412397	-1.27789	8.90288e-23	yes	down	52.3867	30.6967	46.27	57.7	53.19	27.31	29	35.78	hypothetical protein
TGME49_201760	0.412728	-1.27674	4.58998e-16	yes	down	160.863	92.8167	141.74	191.49	149.36	89.78	99.9	88.77	hypothetical protein
TGME49_255215	0.412896	-1.27615	0.0231505	yes	down	7.56	4.31	8.44	7.4	6.84	6.99	3.24	2.7	hypothetical protein
TGME49_225330	0.414008	-1.27227	4.07933e-14	yes	down	92.9033	54.2867	72	114.46	92.25	52.81	53.47	56.58	hypothetical protein
TGME49_270170	0.4155	-1.26708	5.47621e-22	yes	down	156.953	90.2667	150	164.71	156.15	92.04	90.82	87.94	hypothetical protein
TGME49_293540	0.416223	-1.26457	5.12471e-18	yes	down	69.04	40.6733	57.71	80.87	68.54	39.05	37.61	45.36	hypothetical protein
TGME49_219810	0.417015	-1.26183	3.40527e-14	yes	down	199.143	117.627	225.57	163.8	208.06	121.59	123.08	108.21	hypothetical protein
TGME49_273860	0.418799	-1.25567	1.63247e-24	yes	down	468.32	275.087	398	490.45	516.51	264.67	272.77	287.82	hypothetical protein
TGME49_301440	0.418892	-1.25535	3.34059e-36	yes	down	373.747	221.23	357.23	359.36	404.65	214.21	222.84	226.64	calcium-dependent protein kinase CDPK1
TGME49_232260	0.420403	-1.25016	1.96048e-10	yes	down	77.3833	45.4667	58.95	93.77	79.43	46.71	43.06	46.63	hypothetical protein
TGME49_295350	0.421013	-1.24806	7.69701e-27	yes	down	714.653	405.29	745.33	743.99	654.64	391.99	371.85	452.03	nucleoside diphosphate kinase%2C putative
TGME49_315470	0.421191	-1.24745	8.53813e-15	yes	down	96.98	57.8467	74.31	117.22	99.41	55.1	56.76	61.68	hypothetical protein
TGME49_266960	0.422619	-1.24257	1.03846e-15	yes	down	1332.06	790.023	1126.91	1658.49	1210.78	815.41	779.38	775.28	beta tubulin
TGME49_251810	0.423863	-1.23833	4.61745e-10	yes	down	1047.74	597.44	1070.06	1268.7	804.45	678.11	598.02	516.19	translation initiation factor eIF-5A%2C putative
TGME49_301420	0.424952	-1.23463	1.92113e-07	yes	down	124.11	73.6067	86.03	165	121.3	68.66	64.47	87.69	hypothetical protein
TGME49_318360	0.42501	-1.23443	3.73164e-12	yes	down	117.487	68.8567	122.59	114.61	115.26	60.12	60.34	86.11	hypothetical protein
TGME49_300100	0.425315	-1.2334	8.24888e-33	yes	down	462.267	279.143	404.22	508.4	474.18	263.76	270.86	302.81	rhoptry neck protein RON2
TGME49_310740	0.425581	-1.2325	1.54287e-11	yes	down	33.8167	20.33	25.72	40.14	35.59	20.92	19.45	20.62	hypothetical protein
TGME49_305590	0.425609	-1.2324	9.43817e-28	yes	down	79.7367	48.2233	71.75	90.98	76.48	46.11	45.37	53.19	ABC transporter transmembrane region domain-containing protein
TGME49_270350	0.426659	-1.22885	1.75575e-21	yes	down	151.1	90.8733	134.11	169.73	149.46	86.68	82.18	103.76	hypothetical protein
TGME49_205370	0.426714	-1.22866	4.57108e-07	yes	down	49.1133	29.5833	32.14	68.71	46.49	28.3	27.53	32.92	hypothetical protein
TGME49_262730	0.426909	-1.228	1.0398e-12	yes	down	319.83	191.753	288.28	366.64	304.57	199.28	217.91	158.07	rhoptry protein ROP16
TGME49_244850	0.427558	-1.22581	1.18156e-08	yes	down	21.4233	12.9333	21.91	18.3	24.06	15.08	13.34	10.38	GMC oxidoreductase
TGME49_239770	0.42782	-1.22493	0.00302785	yes	down	49.53	27.9167	32.1	71.82	44.67	28.81	28.72	26.22	alveolin domain containing intermediate filament IMC11
TGME49_314260	0.429663	-1.21872	1.18546e-15	yes	down	425.977	252.93	348.91	501.04	427.98	234.74	248.41	275.64	hypothetical protein
TGME49_243200	0.430348	-1.21642	1.0773e-07	yes	down	202.613	123.037	134.77	287.9	185.17	118.24	124.14	126.73	hypothetical protein
TGME49_249720	0.4308	-1.21491	1.75041e-08	yes	down	589.13	343.977	503.77	801.71	461.91	365.62	308.69	357.62	ATP synthase F0 subunit 9%2C putative
TGME49_265070	0.431233	-1.21346	1.65392e-10	yes	down	52.72	32.05	44.88	65.61	47.67	30.54	28.13	37.48	hypothetical protein
TGME49_249900	0.431578	-1.21231	1.14589e-11	yes	down	459.1	276.74	443.33	578.02	355.95	288.66	268.92	272.64	adenine nucleotide translocator%2C putative
TGME49_263300	0.432112	-1.21052	6.24379e-17	yes	down	423.217	255.327	362.55	508.92	398.18	261.24	236.94	267.8	eukaryotic porin protein
TGME49_207240	0.432256	-1.21004	0.000276561	yes	down	187.66	101.247	133.96	257.87	171.15	111.18	86.27	106.29	hypothetical protein
TGME49_268182	0.432619	-1.20883	3.96434e-08	yes	down	27.86	17.0733	20.73	35.6	27.25	16.8	14.11	20.31	hypothetical protein
TGME49_313880	0.433466	-1.20601	6.26585e-26	yes	down	193.797	117.773	188.75	212.42	180.22	108.88	115.87	128.57	nuclear protein-like family protein
TGME49_283540	0.434345	-1.20309	6.48426e-23	yes	down	604.413	369.057	596.92	542.14	674.18	373.37	360.9	372.9	hypothetical protein
TGME49_230380	0.434849	-1.20141	1.73525e-10	yes	down	322.217	187.643	278.28	401.52	286.85	191.74	175.13	196.06	protein translocation complex%2C SEC61 gamma subunit
TGME49_226570	0.435076	-1.20066	3.37143e-16	yes	down	1294.56	744.677	1244.06	1445.57	1194.05	852.68	685.82	695.53	hypothetical protein
TGME49_285895	0.436823	-1.19488	8.50006e-16	yes	down	51.26	31.94	58.02	42.47	53.29	30.3	31.95	33.57	AP2 domain transcription factor AP2V-2
TGME49_251830	0.436885	-1.19467	0.0116255	yes	down	3.77667	2.32667	4.16	2.94	4.23	2.81	1.7	2.47	hypothetical protein
TGME49_209600	0.436929	-1.19453	3.7202e-12	yes	down	336.707	206.69	257	423.09	330.03	198.89	208.04	213.14	hypothetical protein
TGME49_312100	0.437074	-1.19405	2.53864e-07	yes	down	45.2	27.97	27.52	56.51	51.57	26.95	26.71	30.25	plasma membrane-type Ca(2+)-ATPase A1 PMCAA1
TGME49_229010	0.437498	-1.19265	4.5145e-22	yes	down	493.52	305.74	422.84	579.01	478.71	296.79	293.9	326.53	rhoptry neck protein RON4
TGME49_229930	0.437717	-1.19193	4.04074e-13	yes	down	854.727	507.087	839.09	703.02	1022.07	459.86	507.28	554.12	p25-alpha family protein
TGME49_244250	0.43791	-1.19129	2.89432e-15	yes	down	330.243	204.32	263.16	397.84	329.73	188.22	199.55	225.19	hypothetical protein
TGME49_286420	0.438591	-1.18905	7.36734e-11	yes	down	1897.87	1164.69	1972.72	2089.41	1631.47	1371.16	1174.92	947.99	elongation factor 1-alpha (EF-1-ALPHA)%2C putative
TGME49_260540	0.439235	-1.18694	4.34166e-19	yes	down	232.417	144.497	223.29	209.41	264.55	135.21	153.36	144.92	alveolin domain containing intermediate filament IMC14
TGME49_237180	0.439936	-1.18463	3.11927e-12	yes	down	242.763	148.57	185.55	267.93	274.81	144.61	146.67	154.43	hypothetical protein
TGME49_203790	0.440381	-1.18318	1.68416e-18	yes	down	572.133	351.493	511.26	568.89	636.25	367.42	360.29	326.77	hypothetical protein
TGME49_295970	0.440441	-1.18298	0.0221529	yes	down	50.6167	27.0333	38.73	54.83	58.29	22.97	26.45	31.68	hypothetical protein
TGME49_246550	0.440581	-1.18252	1.16902e-20	yes	down	822.277	513.043	860.4	709.91	896.52	496.43	515.03	527.67	aspartyl protease ASP3
TGME49_249240	0.441097	-1.18083	7.81008e-14	yes	down	1458.14	860.263	1186.51	1729.53	1458.37	897.38	824.08	859.33	calmodulin%2C putative
TGME49_286590	0.441596	-1.1792	1.74521e-06	yes	down	189.66	116.76	120.33	259.06	189.59	117	125.61	107.67	microtubule associated protein SPM2
TGME49_301890	0.441783	-1.17859	2.67406e-07	yes	down	66.74	39.9933	71.7	63.74	64.78	45.78	35.81	38.39	Toxoplasma gondii family B protein
TGME49_245480	0.441857	-1.17835	0.00240074	yes	down	93.8833	52.0567	64.61	119.48	97.56	48.84	61.97	45.36	hypothetical protein
TGME49_297120	0.441872	-1.1783	2.09418e-09	yes	down	142.16	88.6167	106.96	190.72	128.8	82.02	91.17	92.66	hypothetical protein
TGME49_280480	0.441951	-1.17804	1.18374e-08	yes	down	104.55	64.7367	80.84	134.22	98.59	55.52	62.64	76.05	EF hand domain-containing protein
TGME49_262950	0.442423	-1.1765	6.48035e-12	yes	down	87.1633	54.5	71.42	111.37	78.7	50.79	57.02	55.69	hypothetical protein
TGME49_210820	0.442811	-1.17524	8.73834e-22	yes	down	81.6767	51.4133	75.4	88.83	80.8	50.37	44.19	59.68	hypothetical protein
TGME49_315490	0.444161	-1.17085	5.46067e-25	yes	down	341.22	213.767	302.97	370.69	350	201.19	225.88	214.23	rhoptry protein ROP10
TGME49_203600	0.444175	-1.1708	1.50807e-12	yes	down	70.47	44	76.16	75.27	59.98	46.91	44.37	40.72	hypothetical protein
TGME49_213820	0.445682	-1.16591	2.45101e-18	yes	down	36.18	22.8333	32.63	36.32	39.59	23.79	21.86	22.85	hypothetical protein
TGME49_248390	0.446274	-1.164	1.62948e-13	yes	down	2587.41	1529.09	3125.47	2440.91	2195.86	1676.13	1432.08	1479.07	ribosomal protein RPL26
TGME49_240630	0.446936	-1.16186	4.33291e-10	yes	down	166.22	104.62	122.51	211.66	164.49	97.39	103.34	113.13	ULK kinase
TGME49_201520	0.44738	-1.16043	3.67634e-14	yes	down	264.933	165.95	214.1	304.39	276.31	167	172.22	158.63	protein phosphatase 2C domain-containing protein
TGME49_267620	0.447625	-1.15964	2.17078e-12	yes	down	126.54	79.74	99.52	155.22	124.88	78.79	77.7	82.73	multi-pass transmembrane protein
TGME49_243545	0.447841	-1.15894	2.65338e-11	yes	down	602.277	338.943	520.85	631.08	654.9	359.95	327.3	329.58	hypothetical protein
TGME49_248700	0.447872	-1.15884	1.30399e-12	yes	down	660.073	410.39	650.73	744.27	585.22	456.24	424.91	350.02	alveolin domain containing intermediate filament IMC12
TGME49_247960	0.448596	-1.15651	5.05146e-09	yes	down	62.3633	39.1567	56.79	77.11	53.19	35.31	44.18	37.98	hypothetical protein
TGME49_253380	0.449319	-1.15419	1.34662e-11	yes	down	49.8	31.5967	40.56	61.78	47.06	31.72	33.6	29.47	AP2 domain transcription factor AP2III-2
TGME49_225300	0.449956	-1.15214	3.93041e-07	yes	down	93.99	58.92	64.28	118.75	98.94	55.19	60.22	61.35	hypothetical protein
TGME49_227810	0.450291	-1.15107	6.6809e-15	yes	down	421.663	267.237	334.53	496.45	434.01	263.02	268	270.69	rhoptry kinase family protein ROP11 (incomplete catalytic triad)
TGME49_240247	0.450493	-1.15042	0.00334839	yes	down	35.8567	21.74	22.52	37.13	47.92	20.83	24.72	19.67	hypothetical protein
TGME49_239560	0.450713	-1.14972	3.89612e-09	yes	down	22.1767	14.1267	16.94	27.43	22.16	13.71	14.16	14.51	myosin E
TGME49_318230	0.450874	-1.14921	1.29934e-19	yes	down	233.983	148.517	224.43	269.54	207.98	148.77	137.29	159.49	phosphoglycerate kinase PGKI
TGME49_284190	0.45102	-1.14874	1.7452e-10	yes	down	35.6433	22.6967	28.83	45.11	32.99	22.89	23.73	21.47	pyruvate carboxylase
TGME49_243690	0.451232	-1.14806	8.51094e-17	yes	down	387.553	245.84	313.35	436.68	412.63	233.68	245.23	258.61	hypothetical protein
TGME49_279400	0.452549	-1.14385	8.60355e-15	yes	down	413.823	250.657	400.94	438.38	402.15	244.34	210	297.63	glutaredoxin%2C putative
TGME49_266435	0.452658	-1.14351	6.25755e-18	yes	down	46.13	29.72	38.08	52.45	47.86	26.96	28.69	33.51	hypothetical protein
TGME49_258580	0.453172	-1.14187	1.42969e-12	yes	down	896.39	571.797	717.56	1126.31	845.3	567.28	578.83	569.28	rhoptry protein ROP17
TGME49_319350	0.453316	-1.14141	1.08338e-08	yes	down	501.583	318.06	347.47	615.92	541.36	343.66	300.52	310	SAG-related sequence SRS17B
TGME49_299050	0.454005	-1.13922	1.19657e-22	yes	down	1836.08	1143.75	1806.4	2017.76	1684.09	1218.4	1095.55	1117.3	ribosomal protein RPL17
TGME49_206690	0.454392	-1.13799	1.22618e-06	yes	down	136.027	86.9467	85.27	175.75	147.06	79.86	82.4	98.58	glideosome-associated protein with multiple-membrane spans GAPM2B
TGME49_240580	0.454827	-1.13661	0.000383759	yes	down	11.1367	7.07	12.21	10.67	10.53	7.56	6.82	6.83	hypothetical protein
TGME49_215650	0.454852	-1.13653	0.00385397	yes	down	18.3633	11.36	15.94	20	19.15	7.97	14.17	11.94	hypothetical protein
TGME49_230970	0.455032	-1.13596	0.000204678	yes	down	125.867	78.0333	84.55	174.3	118.75	95.01	81.72	57.37	hypothetical protein
TGME49_289750	0.455738	-1.13372	1.08175e-18	yes	down	2416.58	1434.95	2505.79	2681.54	2062.4	1452.87	1394.99	1457	ribosomal-ubiquitin protein RPL40
TGME49_310420	0.455835	-1.13342	5.90148e-05	yes	down	106.513	66.6633	66.49	138.9	114.15	63.21	77.51	59.27	hypothetical protein
TGME49_290200	0.456494	-1.13133	2.03608e-07	yes	down	328.947	210.667	251.88	465.89	269.07	198.04	215.62	218.34	NAD/NADP octopine/nopaline dehydrogenase%2C alpha-helical domain-containing protein
TGME49_274280	0.456756	-1.1305	0.00218584	yes	down	131.503	71.3067	159.89	105.93	128.69	83.79	51.26	78.87	hypothetical protein
TGME49_229480	0.456947	-1.1299	5.3676e-30	yes	down	872.707	558.703	811.48	965.96	840.68	559.46	543.96	572.69	calcium binding protein precursor%2C putative
TGME49_220950	0.457026	-1.12965	1.42685e-05	yes	down	518.803	333.117	633.98	307.91	614.52	347.79	352.08	299.48	hypothetical protein
TGME49_233490	0.457147	-1.12927	1.31168e-05	yes	down	76.2067	49.8333	103.7	46.7	78.22	45.15	48.98	55.37	hypothetical protein
TGME49_220930	0.45732	-1.12872	2.23427e-06	yes	down	103.403	66.6067	70.73	149.18	90.3	67.36	61.59	70.87	hypothetical protein
TGME49_219320	0.457443	-1.12834	3.31928e-10	yes	down	1145.69	736.777	840.1	1457.28	1139.7	697.97	712.57	799.79	acid phosphatase GAP50
TGME49_309195	0.458234	-1.12584	6.55048e-05	yes	down	31.4767	19.7267	29.04	32.83	32.56	20.48	16.91	21.79	hypothetical protein
TGME49_304730	0.458624	-1.12462	0.00108302	yes	down	12.6933	8.13333	13.87	9.87	14.34	9.89	8.49	6.02	Mob1/phocein family protein
TGME49_230350	0.459632	-1.12145	6.68912e-14	yes	down	215.767	140.593	171.6	260.91	214.79	130.34	137.22	154.22	hypothetical protein
TGME49_221310	0.459792	-1.12095	2.95732e-08	yes	down	40.5233	26.21	35.23	41.77	44.57	29.34	29.18	20.11	aminopeptidase N protein
TGME49_214080	0.460817	-1.11773	1.88023e-11	yes	down	1149.21	736.753	903.96	1414.72	1128.94	659.96	710.28	840.02	toxofilin
TGME49_225690	0.461503	-1.11559	1.91596e-07	yes	down	58.6833	38.29	39.26	78.44	58.35	38.21	36.68	39.98	hypothetical protein
TGME49_286250	0.462352	-1.11294	2.56399e-15	yes	down	39.2067	25.64	39.52	37.41	40.69	25.27	23.03	28.62	hypothetical protein
TGME49_235140	0.462741	-1.11172	1.4083e-09	yes	down	281.543	183.357	325.17	222.53	296.93	197.53	186.48	166.06	hypothetical protein
TGME49_279420	0.46325	-1.11014	8.72624e-23	yes	down	141.343	93.0167	122.71	155.63	145.69	85.9	89.29	103.86	hypothetical protein
TGME49_234180	0.463408	-1.10965	6.22957e-08	yes	down	213.157	136.833	231.97	156.79	250.71	135.98	143.1	131.42	hypothetical protein
TGME49_231840	0.463679	-1.1088	3.53037e-12	yes	down	55.2267	36.3233	44.03	65.03	56.62	33.93	33.32	41.72	hypothetical protein
TGME49_297900	0.464487	-1.10629	5.05604e-07	yes	down	53.8633	35.2467	61.05	44.47	56.07	39.33	39.32	27.09	hypothetical protein
TGME49_231950	0.464861	-1.10513	1.02013e-26	yes	down	375.957	245.8	358.09	359.82	409.96	239.4	242.78	255.22	hypothetical protein
TGME49_268850	0.465187	-1.10412	1.85344e-13	yes	down	622.857	407.21	605.08	745.94	517.55	419.54	407.73	394.36	enolase 2
TGME49_288640	0.465867	-1.10201	2.56543e-05	yes	down	52.3667	35.0433	67.69	34.93	54.48	26.77	32.38	45.98	radical SAM domain-containing protein
TGME49_202200	0.465893	-1.10193	1.69908e-17	yes	down	340.113	224.233	279.93	382.41	358	207.19	225.12	240.39	hypothetical protein
TGME49_257470	0.466656	-1.09957	8.87975e-15	yes	down	24.2767	16.0533	20.67	28.83	23.33	15.67	16.4	16.09	myosin J
TGME49_315220	0.467438	-1.09715	1.81817e-28	yes	down	199.67	132.407	178.71	218.13	202.17	124.52	128.71	143.99	rhoptry protein ROP14
TGME49_275680	0.468845	-1.09282	1.39161e-18	yes	down	91.3833	60.5567	86.09	87.31	100.75	58.59	63.32	59.76	hypothetical protein
TGME49_252500	0.468965	-1.09245	7.66126e-14	yes	down	196.813	130.097	159.98	228.41	202.05	128.89	134.87	126.53	polo kinase
TGME49_294390	0.469299	-1.09142	0.000131208	yes	down	52.97	33.8033	46.2	51.69	61.02	23.42	39.96	38.03	myosin light chain MLC4%2C putative
TGME49_217890	0.46938	-1.09117	3.57797e-16	yes	down	977.983	629.2	932.8	995.99	1005.16	703.83	615.66	568.11	alkyl hydroperoxide reductase/ Thiol specific antioxidant/ Mal allergen%2C putative
TGME49_275640	0.469555	-1.09063	5.73007e-19	yes	down	89.8467	59.5367	86.11	87.4	96.03	59.51	53.38	65.72	hypothetical protein
TGME49_251170	0.469737	-1.09008	5.37881e-05	yes	down	227.517	152.38	283.38	129.29	269.88	128.21	156.18	172.75	KRUF family protein
TGME49_254870	0.470016	-1.08922	1.29996e-10	yes	down	60.19	39.8	47.47	67.99	65.11	38.36	39.46	41.58	hypothetical protein
TGME49_254470	0.470272	-1.08843	1.30577e-13	yes	down	360.753	239.947	386.38	306.38	389.5	244.51	248.61	226.72	hypothetical protein
TGME49_231080	0.470959	-1.08633	8.53851e-14	yes	down	2316.18	1180.6	2518.2	2378.11	2052.22	1248.47	1115.66	1177.68	ribosomal protein RPL38
TGME49_310235	0.471249	-1.08544	1.86914e-12	yes	down	120.073	79.0233	99.69	128.39	132.14	73.69	80.92	82.46	hypothetical protein
TGME49_209050	0.471861	-1.08357	9.12626e-07	yes	down	31.83	21.1933	22.22	42.69	30.58	21.34	20.7	21.54	Tyrosine kinase-like (TKL) protein
TGME49_244560	0.471957	-1.08327	4.26764e-12	yes	down	830.483	552.12	862.51	870.58	758.36	608.76	580.89	466.71	heat shock protein 90%2C putative
TGME49_309160	0.472399	-1.08192	1.77853e-09	yes	down	81.5633	54.4733	59.21	98.08	87.4	51.61	53.68	58.13	IgA-specific metalloendopeptidase
TGME49_275610	0.472489	-1.08165	1.58036e-05	yes	down	70.6733	46.8933	50.53	103.11	58.38	50.89	48.66	41.13	protein kinase%2C other
TGME49_233350	0.47268	-1.08106	7.85264e-06	yes	down	442.053	271.31	353.18	569	403.98	334.63	225.48	253.82	nuclear transport factor 2%2C putative
TGME49_269885	0.473552	-1.07841	3.15723e-21	yes	down	145.413	97.8367	124.64	154.41	157.19	90.86	95.84	106.81	rhoptry metalloprotease toxolysin TLN1
TGME49_224130	0.473993	-1.07706	8.45381e-06	yes	down	1077.87	687.293	698.01	1485.39	1050.2	631.53	676.57	753.78	hypothetical protein
TGME49_210690	0.474164	-1.07654	1.12331e-15	yes	down	2486.34	1639.27	2777.86	2455.04	2226.11	1772.36	1578.55	1566.9	ribosomal protein RPS6
TGME49_319900	0.47461	-1.07519	1.02549e-11	yes	down	29.6267	19.8967	23.47	34.48	30.93	19.96	20.63	19.1	hypothetical protein
TGME49_225860	0.474645	-1.07508	1.21548e-14	yes	down	80.4833	54.06	65.8	93.29	82.36	53.63	52.68	55.87	hypothetical protein
TGME49_247950	0.47471	-1.07488	8.46601e-06	yes	down	19.1433	12.82	13.87	21.48	22.08	12.35	11.58	14.53	hypothetical protein
TGME49_305050	0.475019	-1.07394	4.79449e-07	yes	down	643.423	402.447	468.52	817.35	644.4	401.52	364.99	440.83	calmodulin%2C putative
TGME49_320630	0.475126	-1.07362	4.30642e-30	yes	down	230.887	155.293	236.53	219.41	236.72	150.42	152.39	163.07	phosphotransferase enzyme family protein
TGME49_260480	0.475222	-1.07333	5.43172e-14	yes	down	19.8133	13.37	21.9	18.71	18.83	13.43	13.44	13.24	leucine rich repeat-containing protein
TGME49_224460	0.475592	-1.0722	1.63122e-28	yes	down	1005.25	676.497	1011.61	1032.98	971.16	693.53	677.32	658.64	aminopeptidase n%2C putative
TGME49_239300	0.475874	-1.07135	1.81679e-07	yes	down	19.69	13.29	14.37	24.63	20.07	11.38	13.56	14.93	hypothetical protein
TGME49_315320	0.476054	-1.0708	9.4732e-26	yes	down	635.177	423.527	592.78	631.79	680.96	415.13	432.61	422.84	SAG-related sequence SRS52A
TGME49_219140	0.477056	-1.06777	2.52329e-18	yes	down	413.363	270.507	446.07	391.9	402.12	243.95	271.46	296.11	EF-1 guanine nucleotide exchange domain-containing protein
TGME49_231790	0.478407	-1.06369	1.50644e-10	yes	down	42.97	29.04	35.9	53.45	39.56	29.75	29.17	28.2	hypothetical protein
TGME49_271270	0.478902	-1.0622	1.70653e-19	yes	down	118.997	80.65	102.43	133.43	121.13	78	79.13	84.82	hypothetical protein
TGME49_269442	0.479717	-1.05974	5.17481e-05	yes	down	435.85	233.27	435.03	466.09	406.43	250.85	184.07	264.89	calmodulin%2C putative
TGME49_218820	0.479817	-1.05944	7.55671e-22	yes	down	685.807	439.553	708.53	685.42	663.47	455.53	432.09	431.04	alba 2
TGME49_230340	0.479953	-1.05903	1.6722e-08	yes	down	108.953	73.98	76.73	132.47	117.66	67.98	73.7	80.26	hypothetical protein
TGME49_297960	0.480181	-1.05835	3.78264e-28	yes	down	178.02	121.293	160.64	194.32	179.1	117.66	121.97	124.25	rhoptry neck protein RON6
TGME49_285710	0.480182	-1.05835	2.52185e-14	yes	down	84.94	57.2267	90.28	85.67	78.87	60.18	52.43	59.07	hypothetical protein
TGME49_293720	0.480195	-1.05831	1.06631e-06	yes	down	162.123	108.79	107.55	200.53	178.29	105.51	111.7	109.16	hypothetical protein
TGME49_201860	0.480846	-1.05635	1.76231e-08	yes	down	3751.87	2436.77	2748.72	4630.27	3876.63	2259.06	2258.28	2792.96	hypothetical protein
TGME49_213800	0.481782	-1.05355	1.64049e-11	yes	down	237.017	156.177	209.93	264.17	236.95	140.73	143.5	184.3	protein phosphatase 2b regulatory subunit%2C putative
TGME49_240640	0.482228	-1.05221	8.24566e-30	yes	down	337.07	227.727	318.83	356.35	336.03	226.95	222.82	233.41	casein kinase I
TGME49_251180	0.482364	-1.05181	7.20778e-05	yes	down	544.697	368.123	673.9	310.66	649.53	340.57	389.95	373.85	KRUF family protein
TGME49_220400	0.482528	-1.05132	3.06583e-12	yes	down	4638.31	2861.78	3826.38	5338.96	4749.59	2806.29	2655.92	3123.14	actin depolymerizing factor ADF
TGME49_243420	0.482613	-1.05106	0.0217131	yes	down	22.6633	14.89	32.64	11.52	23.83	13.98	15.82	14.87	hypothetical protein
TGME49_216880	0.483092	-1.04963	8.97264e-12	yes	down	1154.88	779.597	1251.3	1261.12	952.23	853.25	753.65	731.89	guanine nucleotide-binding protein
TGME49_244500	0.483281	-1.04906	1.55558e-06	yes	down	46.6767	31.8633	34.3	65.78	39.95	30.95	33.07	31.57	Tubulin-tyrosine ligase family protein
TGME49_258410	0.483345	-1.04888	2.61052e-08	yes	down	784.653	512.717	585.89	930.25	837.82	551.86	504.07	482.22	photosensitized INA-labeled protein PHIL1
TGME49_293770	0.483377	-1.04878	1.73712e-18	yes	down	191.957	131.5	190.27	172.45	213.15	125.29	131.2	138.01	chitinase-like protein CLP1
TGME49_228640	0.484164	-1.04643	0.00276445	yes	down	30.8967	20.0533	34.25	27.04	31.4	18.75	24.72	16.69	hypothetical protein
TGME49_315770	0.484711	-1.0448	2.1894e-09	yes	down	203.983	139.213	153.29	255.09	203.57	134.16	139.48	144	cytochrome p450 superfamily protein
TGME49_309080	0.485306	-1.04303	1.06391e-18	yes	down	21.51	14.8567	21.22	22.44	20.87	13.28	14.19	17.1	hypothetical protein
TGME49_204020	0.485329	-1.04296	4.36444e-14	yes	down	1262.62	852.49	1426.31	1236.03	1125.53	909.56	838.29	809.62	ribosomal protein RPL8
TGME49_246930	0.485916	-1.04122	0.000209864	yes	down	67.78	44.9333	45.77	87.6	69.97	44.13	46.29	44.38	calmodulin CAM1
TGME49_210370	0.487406	-1.0368	2.34542e-21	yes	down	511.26	351.107	442.92	556.1	534.76	340.64	346.43	366.25	hypothetical protein
TGME49_211860	0.487617	-1.03618	5.7548e-11	yes	down	73.6933	50.9267	84.24	62.41	74.43	46.73	52.99	53.06	hypothetical protein
TGME49_297870	0.487711	-1.0359	7.08828e-08	yes	down	41.7433	28.8033	31.07	52.99	41.17	26.06	28.56	31.79	hypothetical protein
TGME49_242820	0.488065	-1.03486	1.41079e-12	yes	down	276.2	185.66	231.15	311.16	286.29	177.82	179.79	199.37	hypothetical protein
TGME49_320030	0.488413	-1.03383	2.47455e-07	yes	down	58.3533	40.2167	44.76	78.02	52.28	40.39	37.87	42.39	hypothetical protein
TGME49_218880	0.489054	-1.03193	8.1586e-10	yes	down	141.15	96.42	128.93	170.65	123.87	94.09	84.65	110.52	SF-assemblin%2C putative
TGME49_278850	0.489139	-1.03168	3.02152e-11	yes	down	96.67	66.2433	84.44	112.82	92.75	70.48	64.28	63.97	DHHC zinc finger domain-containing protein
TGME49_253540	0.489887	-1.02948	3.69017e-10	yes	down	26.0133	18.0767	22.68	29.71	25.65	17.22	15.62	21.39	hypothetical protein
TGME49_261570	0.490004	-1.02914	3.53091e-15	yes	down	1546	1056.95	1677.68	1655.11	1305.22	1091.85	1007.36	1071.63	ribosomal protein RPL7A
TGME49_237090	0.49019	-1.02859	2.03019e-34	yes	down	277.703	193.877	278.83	285.89	268.39	181.76	183.14	216.73	AP2 domain transcription factor AP2X-5
TGME49_232550	0.490442	-1.02784	1.48069e-08	yes	down	142.19	96.69	121.59	176.19	128.79	86.66	95.54	107.87	hypothetical protein
TGME49_225490	0.490629	-1.0273	3.25633e-15	yes	down	324.577	225.19	352.57	292.26	328.9	231.05	229.38	215.14	calcium-dependent protein kinase CDPK2
TGME49_262120	0.491115	-1.02587	3.0009e-27	yes	down	114.117	79.65	111.59	109.6	121.16	74.71	78.07	86.17	IQ calmodulin-binding motif domain-containing protein
TGME49_277270	0.492562	-1.02162	4.1244e-15	yes	down	1452.69	1000.73	1477.02	1347.98	1533.08	1036.76	1051.86	913.57	NTPase II
TGME49_293430	0.492937	-1.02053	3.23765e-13	yes	down	397.07	274.223	352.65	417	421.56	292.37	284.31	245.99	hypothetical protein
TGME49_214835	0.493824	-1.01793	0.00457598	yes	down	49.0867	31.5833	46.79	45.81	54.66	32.04	23.13	39.58	hypothetical protein
TGME49_289910	0.495121	-1.01415	2.64397e-05	yes	down	198.02	138.207	123.53	276.14	194.39	135.74	124.03	154.85	hypothetical protein
TGME49_249440	0.495132	-1.01411	2.00439e-18	yes	down	73.34	51.5633	67.54	84.76	67.72	48.71	50.77	55.21	hypothetical protein
TGME49_293730	0.495155	-1.01405	3.0942e-08	yes	down	48.6367	34.0567	38.03	62.94	44.94	33.32	32.61	36.24	DHHC zinc finger domain-containing protein
TGME49_244080	0.496037	-1.01148	6.78161e-09	yes	down	131.067	91.4633	100.81	155.84	136.55	85.92	83.27	105.2	hypothetical protein
TGME49_226410	0.496721	-1.00949	4.26338e-09	yes	down	631.957	437.377	637.56	704.04	554.27	504.8	440.62	366.71	EF-1 guanine nucleotide exchange domain-containing protein
TGME49_225870	0.49705	-1.00854	6.59504e-12	yes	down	100.337	70.98	90.57	90.11	120.33	63.66	71.47	77.81	hypothetical protein
TGME49_300090	0.497119	-1.00834	5.57537e-13	yes	down	191.087	132.41	165.58	218.09	189.59	120.98	136.66	139.59	hypothetical protein
TGME49_208550	0.497167	-1.0082	9.36166e-11	yes	down	127.693	88.5067	140.27	119.21	123.6	93.8	90.63	81.09	hypothetical protein
TGME49_265080	0.497944	-1.00594	5.01192e-08	yes	down	30.75	21.6667	22.83	38.98	30.44	20.84	22.09	22.07	Tubulin-tyrosine ligase family protein
TGME49_234540	0.498169	-1.00529	1.5047e-10	yes	down	55.3933	38.8767	46.16	62.92	57.1	38.61	41.19	36.83	hypothetical protein
TGME49_246760	2.00469	1.00338	1.80613e-15	yes	up	3.95333	11.27	3.7	3.86	4.3	11.19	10.94	11.68	hypothetical protein
TGME49_258020	2.01183	1.00851	2.47928e-07	yes	up	7.04667	20.08	6.89	7.81	6.44	16.34	21.66	22.24	hypothetical protein
TGME49_225105	2.01426	1.01025	1.01023e-05	yes	up	13.4433	38.2733	16.34	11.68	12.31	48.07	33.72	33.03	hypothetical protein
TGME49_289200	2.01576	1.01133	9.109e-11	yes	up	7.06667	20.1733	7.3	6.66	7.24	20.61	19.88	20.03	RAP domain-containing protein
TGME49_295690	2.01758	1.01263	7.8891e-12	yes	up	16.9333	48.2667	14.93	16.87	19	46.78	48.04	49.98	ubiquinone/menaquinone biosynthesis methyltransferase subfamily protein
TGME49_247740	2.01986	1.01426	1.92305e-13	yes	up	11.5233	33.0667	12.72	11.2	10.65	31.42	31.24	36.54	hypothetical protein
TGME49_312130	2.02547	1.01826	7.37515e-09	yes	up	8.95	25.6267	7.22	10.13	9.5	27.03	24.77	25.08	hypothetical protein
TGME49_214520	2.03	1.02148	1.87495e-10	yes	up	13.9733	40.2467	15.36	15.18	11.38	37.25	39.19	44.3	general transcription factor IIH polypeptide 4 GTF2H4
TGME49_268985	2.03277	1.02344	0.0124905	yes	up	59.0967	139.587	80.19	40.83	56.27	159.14	146.67	112.95	hypothetical protein
TGME49_310570	2.03994	1.02853	1.08822e-09	yes	up	20.9267	60.2567	24.11	19.15	19.52	59.11	54.15	67.51	hypothetical protein
TGME49_244490	2.03996	1.02854	0.0127463	yes	up	3.39667	9.83	5.61	1.84	2.74	9.63	9.72	10.14	insulysin%2C putative
TGME49_249540	2.04112	1.02936	3.94028e-05	yes	up	41.9	122.35	53.71	25.31	46.68	119.6	112.3	135.15	hypothetical protein
TGME49_289230	2.05048	1.03596	1.51351e-05	yes	up	5.47	15.9067	4.64	6.25	5.52	13.92	14.06	19.74	50S ribosomal protein L12%2C putative
TGME49_314310	2.05763	1.04098	1.47389e-10	yes	up	122.17	346.907	113.35	143.63	109.53	366.98	358.22	315.52	hypothetical protein
TGME49_248750	2.05764	1.04099	5.17957e-13	yes	up	10.63	31.0733	9.87	12.28	9.74	28.67	29.34	35.21	hypothetical protein
TGME49_320260	2.05793	1.04119	6.98478e-07	yes	up	8.70667	25.3567	10.78	8.45	6.89	25.86	26.37	23.84	hypothetical protein
TGME49_225120	2.05846	1.04157	3.23113e-08	yes	up	131.54	375.473	143.13	103.22	148.27	376.83	410.64	338.95	hypothetical protein
TGME49_257440	2.06014	1.04274	3.03979e-13	yes	up	19.3567	56.3733	21.28	18.16	18.63	51.81	56.84	60.47	SCO1/SenC protein
TGME49_306300	2.06255	1.04443	4.60238e-09	yes	up	15.4467	45.0433	16.84	14.51	14.99	50.88	47.46	36.79	hypothetical protein
TGME49_320530	2.06749	1.04788	6.82458e-06	yes	up	9.01	26.1533	8.79	9.02	9.22	30.16	28.16	20.14	hypothetical protein
TGME49_213067	2.07298	1.05171	1.02014e-09	yes	up	52.9367	153.693	51.29	55.9	51.62	170.47	164	126.61	hypothetical protein
TGME49_313020	2.07477	1.05295	2.96121e-08	yes	up	28.8133	84.4567	33.1	29.4	23.94	84.39	97.33	71.65	STAS domain-containing protein
TGME49_250360	2.0879	1.06205	5.34048e-10	yes	up	9.47	27.9367	10.18	8.8	9.43	28.49	29.58	25.74	alpha/beta hydrolase fold domain-containing protein
TGME49_273595	2.08872	1.06262	7.34153e-13	yes	up	7.58	22.54	7.29	6.6	8.85	22.12	21.65	23.85	hypothetical protein
TGME49_288685	2.09836	1.06926	1.20058e-09	yes	up	22.7867	67.19	18.42	26.42	23.52	69.64	68.93	63	Fe-S protein assembly co-chaperone HscB protein
TGME49_274080	2.10018	1.07051	0.0127183	yes	up	1.10667	3.30333	1	0.99	1.33	2.22	3.71	3.98	hypothetical protein
TGME49_270760	2.10301	1.07246	1.2154e-09	yes	up	5.21	15.58	5.81	5.75	4.07	14.7	15.17	16.87	asparagine synthase
TGME49_266380	2.10873	1.07637	3.64566e-06	yes	up	8.72667	26.1233	5.74	10.79	9.65	24.8	22.8	30.77	hypothetical protein
TGME49_201820	2.11214	1.0787	1.62803e-17	yes	up	5.85	17.5267	5.46	6.58	5.51	17.75	17.37	17.46	hypothetical protein
TGME49_320090	2.11598	1.08132	0.000833252	yes	up	2.25667	6.74333	1.97	2.23	2.57	5.61	8.24	6.38	hypothetical protein
TGME49_306380	2.11661	1.08176	7.29638e-07	yes	up	35.51	103.803	45.33	32.46	28.74	100.21	104.04	107.16	U1 zinc finger protein
TGME49_213885	2.12142	1.08503	0.0120255	yes	up	4.34667	12.85	4.09	5.11	3.84	9.19	11.89	17.47	hypothetical protein
TGME49_306530	2.12482	1.08734	2.4073e-08	yes	up	9.79333	29.44	8.6	10.75	10.03	25.4	27.64	35.28	hypothetical protein
TGME49_271840	2.12482	1.08734	1.1973e-12	yes	up	24.6233	74.22	26.44	20.54	26.89	69.3	76.26	77.1	hypothetical protein
TGME49_227610	2.1256	1.08787	2.1051e-22	yes	up	18.2467	55.07	18.85	18.32	17.57	53.64	58.52	53.05	hypothetical protein
TGME49_205030	2.12751	1.08917	0.00644039	yes	up	37.0633	98.29	38.23	26.29	46.67	78.93	124.97	90.97	hypothetical protein
TGME49_273640	2.13519	1.09437	1.34183e-09	yes	up	26.38	79.35	27.78	22.13	29.23	84.68	82.61	70.76	hypothetical protein
TGME49_226320	2.14145	1.09858	3.68833e-13	yes	up	16.2167	49.34	16.84	17.26	14.55	43.73	45.34	58.95	hypothetical protein
TGME49_253930	2.14683	1.10221	1.00646e-07	yes	up	3.98333	12.2367	4.58	2.92	4.45	11.98	10.51	14.22	GCC2 and GCC3 domain-containing protein
TGME49_287040	2.14771	1.1028	2.65932e-08	yes	up	23.27	70.0667	18.25	27.74	23.82	77.2	62.14	70.86	hypothetical protein
TGME49_285940	2.1485	1.10333	0.00219439	yes	up	0.916667	2.79667	1.07	0.58	1.1	2.88	2.64	2.87	hypothetical protein
TGME49_252370	2.15214	1.10577	0.00663847	yes	up	0.333333	1.02	0.37	0.23	0.4	0.91	1.01	1.14	AP2 domain transcription factor AP2III-1
TGME49_319700	2.15572	1.10817	0.019198	yes	up	2.08	6.27	2.24	1.61	2.39	4.96	7.05	6.8	NEK kinase
TGME49_250220	2.15591	1.1083	0.00132569	yes	up	29.97	91.3467	41.97	14.14	33.8	75.64	105.4	93	hypothetical protein
TGME49_294650	2.15909	1.11043	0.000300048	yes	up	2.56333	7.98333	2.8	1.93	2.96	5.69	6.16	12.1	hypothetical protein
TGME49_250030	2.16011	1.1111	1.72667e-05	yes	up	10.1267	30.5533	11.65	10.58	8.15	26	30.88	34.78	hypothetical protein
TGME49_221400	2.16183	1.11225	1.19901e-09	yes	up	61.93	189.5	63.69	51	71.1	200.78	206.64	161.08	hypothetical protein
TGME49_207930	2.16253	1.11272	4.23216e-13	yes	up	101.907	303.48	100.76	93.02	111.94	285.83	334.15	290.46	phosphatidylethanolamine-binding protein
TGME49_236800	2.16402	1.11372	1.39245e-05	yes	up	15.92	48.47	17.91	19.85	10	45.41	51.91	48.09	hypothetical protein
TGME49_208300	2.167	1.1157	0.0104767	yes	up	32.2667	85.7	29.07	38.97	28.76	61.69	87.3	108.11	hypothetical protein
TGME49_233153	2.16877	1.11688	0.00394255	yes	up	3.47667	10.5833	4.65	2.6	3.18	10.38	14.52	6.85	hypothetical protein
TGME49_207230	2.17231	1.11923	2.80212e-20	yes	up	15.3933	47.3867	13.78	17.33	15.07	45.92	47.99	48.25	hypothetical protein
TGME49_223060	2.17267	1.11947	2.5169e-05	yes	up	2.87	8.90667	4	1.88	2.73	9.35	8.33	9.04	MORN repeat-containing protein
TGME49_280530	2.17486	1.12092	2.95222e-05	yes	up	4.44333	13.61	4.59	4.26	4.48	11.86	13.33	15.64	hypothetical protein
TGME49_229150	2.18505	1.12767	7.80093e-13	yes	up	7.68667	23.7933	7.9	8.36	6.8	24.39	22.23	24.76	transporter%2C major facilitator family protein
TGME49_261970	2.18751	1.12929	1.57903e-11	yes	up	86.9733	267.427	72.3	92.81	95.81	295.56	275.09	231.63	hypothetical protein
TGME49_220870	2.18757	1.12933	4.49375e-06	yes	up	24.1333	71.7333	26.51	20.8	25.09	64.21	79.54	71.45	hypothetical protein
TGME49_212970	2.18863	1.13003	3.01344e-11	yes	up	3.67667	11.42	3.28	4.25	3.5	11.85	10.67	11.74	protein kinase (incomplete catalytic triad)
TGME49_230910	2.19129	1.13178	8.35077e-09	yes	up	11.5867	35.8033	13.6	11.77	9.39	34.47	34.66	38.28	hypothetical protein
TGME49_286910	2.19197	1.13223	1.35041e-09	yes	up	5.69	17.7767	5.25	6.32	5.5	16.33	14.78	22.22	hypothetical protein
TGME49_264210	2.19625	1.13504	9.93579e-15	yes	up	17.6367	54.8333	19.35	16.39	17.17	56.52	57.24	50.74	hypothetical protein
TGME49_215500	2.19874	1.13668	7.29135e-05	yes	up	4.65667	14.3833	4.87	5.33	3.77	18.32	12.89	11.94	TPR repeat-containing protein
TGME49_297430	2.20712	1.14216	1.82822e-26	yes	up	212.057	649.967	203.8	213.62	218.75	655.37	665.16	629.37	hypothetical protein
TGME49_223870	2.2077	1.14255	1.1174e-07	yes	up	5.72	17.7867	5.96	5.81	5.39	19.18	19.53	14.65	hypothetical protein
TGME49_316510	2.217	1.14861	5.25959e-07	yes	up	17.0333	53.07	17.88	19.35	13.87	62.58	57.36	39.27	hypothetical protein
TGME49_251958	2.2286	1.15614	2.91619e-07	yes	up	4.21	13.25	4.13	3.85	4.65	12.28	13.72	13.75	SAG-related sequence SRS59B
TGME49_275870	2.23334	1.1592	0.000291272	yes	up	10.1467	31.8267	12.53	6.29	11.62	25.1	34.27	36.11	tubulin/FtsZ family%2C GTPase domain-containing protein
TGME49_296231	2.23359	1.15936	5.83811e-10	yes	up	25.6933	81.2467	31.31	20.96	24.81	85.81	81.76	76.17	hypothetical protein
TGME49_239510	2.23446	1.15993	6.96427e-05	yes	up	12.1567	37.76	11.94	13.59	10.94	46.23	41.41	25.64	hypothetical protein
TGME49_318275	2.23879	1.16272	1.4586e-11	yes	up	8.75	27.6367	8.49	9.72	8.04	27.93	27.9	27.08	peptidyl-prolyl cis-trans isomerase%2C FKBP-type domain-containing protein
TGME49_204010	2.24203	1.16481	0.000400759	yes	up	9.54	29.47	12.59	7.44	8.59	28.96	32.7	26.75	hypothetical protein
TGME49_253580	2.24354	1.16578	0.00137604	yes	up	1.24	3.98	1.61	0.69	1.42	3.84	3.31	4.79	CMGC kinase%2C CDK family
TGME49_305460	2.24646	1.16765	1.23801e-18	yes	up	62.7567	198.147	61.6	64.13	62.54	213.44	200.01	180.99	methionine aminopeptidase 2%2C putative
TGME49_271070	2.24662	1.16775	0.000820249	yes	up	5.52	17.4	6.67	6.74	3.15	18.55	15.06	18.59	hypothetical protein
TGME49_207710	2.24879	1.16915	1.80298e-08	yes	up	33.8467	105.993	26.47	43.82	31.25	107.57	98.71	111.7	phosphatidylinositol synthase%2C putative
TGME49_230470	2.25578	1.17363	5.4466e-07	yes	up	17.4767	54.38	17.81	19.67	14.95	57.59	49.34	56.21	rhoptry kinase family protein ROP46%2C putative
TGME49_320150	2.26743	1.18106	1.03589e-06	yes	up	3.78333	12.1367	2.97	3.54	4.84	11.45	13.44	11.52	elongation factor Tu GTP binding domain-containing protein
TGME49_217760	2.27327	1.18477	9.94866e-12	yes	up	20.1733	64.5867	23.52	19.89	17.11	59.6	67.35	66.81	GTP-binding protein
TGME49_306700	2.2746	1.18561	0.000287422	yes	up	13.3667	41.72	14.07	10.76	15.27	51.65	42.44	31.07	hypothetical protein
TGME49_316670	2.29311	1.1973	0.000971811	yes	up	1.92	6.23	2.64	1.62	1.5	4.85	7.21	6.63	Toxoplasma gondii family D protein
TGME49_242100	2.2962	1.19925	4.20405e-05	yes	up	2.66667	8.64	2.27	3.56	2.17	8.49	8.86	8.57	hypothetical protein
TGME49_225900	2.31025	1.20805	8.87203e-23	yes	up	11.2267	36.83	10.96	12.61	10.11	34.54	36.66	39.29	hypothetical protein
TGME49_299000	2.31121	1.20865	1.15285e-13	yes	up	85.9	278.583	98.76	76.69	82.25	288.08	296.08	251.59	hypothetical protein
TGME49_230880	2.31214	1.20923	3.37581e-16	yes	up	20.9733	68.89	24.46	18.58	19.88	65.91	69.57	71.19	hypothetical protein
TGME49_285730	2.31394	1.21035	8.15244e-14	yes	up	34.8767	113.313	32.78	33.63	38.22	123.95	115.85	100.14	TBC domain containing protein
TGME49_253680	2.3178	1.21276	7.08276e-06	yes	up	21.0033	65.6	19.7	21.21	22.1	66.4	71.03	59.37	hypothetical protein
TGME49_318750	2.32891	1.21966	1.20919e-09	yes	up	30.0167	97.6867	22.42	37.46	30.17	95.24	93.83	103.99	deoxyribose-phosphate aldolase
TGME49_257670	2.33457	1.22315	2.71766e-10	yes	up	6.00667	19.9533	4.41	7.07	6.54	16.2	20.82	22.84	hypothetical protein
TGME49_257945	2.33669	1.22446	3.38743e-11	yes	up	3.19667	10.5733	2.86	3.06	3.67	10.99	11.43	9.3	3'5'-cyclic nucleotide phosphodiesterase domain-containing protein
TGME49_285670	2.34008	1.22656	1.81471e-10	yes	up	17.8033	58.0333	19.05	16.52	17.84	61.12	53.72	59.26	hypothetical protein
TGME49_311390	2.34506	1.22963	3.95599e-08	yes	up	6.90667	22.93	6.53	5.78	8.41	25.21	19.44	24.14	tRNA (guanine(9)-N(1))-methyltransferase
TGME49_287280	2.34894	1.23201	1.28841e-07	yes	up	13.6567	44.5567	14.65	13.23	13.09	40.07	47.1	46.5	Toxoplasma gondii family C protein
TGME49_205265	2.34897	1.23203	1.2789e-06	yes	up	6.96333	23.3367	7.75	4.27	8.87	21.14	24.43	24.44	transporter%2C cation channel family protein
TGME49_227380	2.34948	1.23234	5.37824e-09	yes	up	169.907	560.353	186.87	162.76	160.09	631.23	644.81	405.02	hypothetical protein
TGME49_262560	2.3504	1.23291	5.67151e-12	yes	up	103.24	337.3	110.7	114.55	84.47	363.37	355.66	292.87	hypothetical protein
TGME49_201270	2.35427	1.23528	8.75238e-09	yes	up	17.7667	58.94	19.33	20.87	13.1	66.61	59.73	50.48	hypothetical protein
TGME49_238510	2.36004	1.23881	3.5959e-22	yes	up	13.3	44.5633	13.39	14.74	11.77	42.64	42.24	48.81	hypothetical protein
TGME49_254860	2.36303	1.24064	2.59719e-07	yes	up	1.80667	6.08333	2.25	1.47	1.7	6.37	5.09	6.79	hypothetical protein
TGME49_202580	2.37362	1.24709	1.70899e-10	yes	up	7.12667	24.08	7.27	5.57	8.54	23.16	22.12	26.96	ATPase%2C AAA family protein
TGME49_286220	2.37713	1.24922	6.95914e-10	yes	up	9.40667	31.5667	11.08	8.49	8.65	28.93	29.88	35.89	GDP-L-fucose synthetase
TGME49_319090	2.38109	1.25162	2.97554e-08	yes	up	17.36	58.3267	11.04	21.78	19.26	57.91	58.03	59.04	IgA-specific serine endopeptidase
TGME49_245435	2.38137	1.25179	0.019253	yes	up	63.66	163.84	43.22	66.55	81.21	137.89	206.76	146.87	hypothetical protein
TGME49_288520	2.38276	1.25263	0.00193883	yes	up	1.39667	4.7	1.68	1.37	1.14	4.57	3.88	5.65	ATPase%2C AAA family protein
TGME49_219485	2.38565	1.25438	1.52029e-18	yes	up	9.42667	31.8333	8.69	10.8	8.79	32.23	33.69	29.58	hypothetical protein
TGME49_305230	2.38909	1.25646	2.86295e-16	yes	up	3.5	11.8933	3.4	3.93	3.17	10.79	12.13	12.76	hypothetical protein
TGME49_293425	2.38981	1.2569	0.0112785	yes	up	4.02	13.5133	1.13	6.62	4.31	10.85	14.61	15.08	hypothetical protein
TGME49_207875	2.40372	1.26527	1.05192e-25	yes	up	9.31667	31.8367	9.5	9	9.45	29.14	31.08	35.29	GCC2 and GCC3 domain-containing protein
TGME49_309100	2.40451	1.26574	6.99208e-16	yes	up	8.33	28.5167	8.2	7.42	9.37	29.01	24.56	31.98	hypothetical protein
TGME49_267700	2.42155	1.27593	1.32519e-07	yes	up	9.43	31.8667	9.46	10.19	8.64	31.7	28.55	35.35	hypothetical protein
TGME49_272730	2.42342	1.27705	9.84451e-10	yes	up	10.48	36.08	13.29	8.47	9.68	31.84	39.96	36.44	hypothetical protein
TGME49_271037	2.42549	1.27828	0.012745	yes	up	12.3167	39.14	9.27	8.45	19.23	34.99	50.96	31.47	hypothetical protein
TGME49_202900	2.43931	1.28647	4.55675e-08	yes	up	14.3833	49.51	17.81	12.56	12.78	59.24	51.4	37.89	zinc finger (CCCH type) motif-containing protein
TGME49_226670	2.44024	1.28702	1.54954e-12	yes	up	15.32	52.6333	17.27	13.18	15.51	54.8	54.15	48.95	hypothetical protein
TGME49_278710	2.45548	1.29601	0.000497405	yes	up	2	6.93667	2.27	1.09	2.64	7.65	7.02	6.14	hypothetical protein
TGME49_239690	2.46066	1.29905	0.000151843	yes	up	12.3833	41.0967	12.27	15.27	9.61	39.76	41.26	42.27	hypothetical protein
TGME49_243530	2.4608	1.29913	1.639e-12	yes	up	3.55333	12.37	3.31	4.22	3.13	13.3	11.58	12.23	pentatricopeptide repeat domain-containing protein
TGME49_285770	2.46595	1.30214	0.000594626	yes	up	1.13667	3.98333	1.45	0.76	1.2	3.47	3.89	4.59	hypothetical protein
TGME49_219832	2.4666	1.30253	1.07641e-23	yes	up	17.5433	61.61	19.09	15.89	17.65	57.87	57.14	69.82	cyclin-dependent kinase regulatory subunit protein
TGME49_266670	2.46896	1.30391	1.07718e-08	yes	up	1.90333	6.67	1.94	1.5	2.27	6.45	7.44	6.12	hypothetical protein
TGME49_280605	2.48106	1.31096	0.019107	yes	up	0.456667	1.61333	0.74	0.18	0.45	1.7	1.43	1.71	hypothetical protein
TGME49_211360	2.486	1.31382	0.00446881	yes	up	1.30333	4.61	1.74	0.5	1.67	4.68	4.3	4.85	hypothetical protein
TGME49_319540	2.48607	1.31387	8.18828e-15	yes	up	21.0367	74.0767	15.97	24.77	22.37	67.99	72.1	82.14	hypothetical protein
TGME49_257610	2.49513	1.31911	0.000675895	yes	up	0.703333	2.48667	1	0.48	0.63	2.95	2.33	2.18	hypothetical protein
TGME49_239020	2.50414	1.32432	1.9901e-16	yes	up	7.05	24.9833	6.35	8.51	6.29	25.52	24.98	24.45	ABC transporter transmembrane region domain-containing protein
TGME49_225360	2.50838	1.32675	2.3917e-06	yes	up	4.87333	17.24	6.45	3.93	4.24	16.85	20.59	14.28	hypothetical protein
TGME49_268240	2.51292	1.32936	7.59598e-09	yes	up	3.32667	11.8733	2.95	4.53	2.5	9.95	12.6	13.07	hypothetical protein
TGME49_320620	2.51604	1.33115	4.89271e-20	yes	up	8.25333	29.4033	8.33	9.05	7.38	30	28.63	29.58	queuine tRNA ribosyl transferase
TGME49_213255	2.51923	1.33298	1.6968e-06	yes	up	6.78	24.5567	9.21	3.95	7.18	21.45	22.32	29.9	hypothetical protein
TGME49_246995	2.52383	1.33562	7.02385e-06	yes	up	1.73667	6.20667	1.38	2.56	1.27	6.36	6.09	6.17	hypothetical protein
TGME49_211470	2.53334	1.34104	1.27406e-07	yes	up	7.38667	26.3933	7.85	5.3	9.01	24.39	28.43	26.36	Fcf2 pre-rRNA processing protein
TGME49_224150	2.53771	1.34353	7.03282e-18	yes	up	7.10333	25.6167	6.28	8.47	6.56	22.88	25.45	28.52	hypothetical protein
TGME49_267130	2.54923	1.35006	5.16563e-10	yes	up	9.25	33.17	10.56	7.42	9.77	33.64	31.8	34.07	SAG-related sequence SRS38A
TGME49_239260	2.55164	1.35142	0.00554425	yes	up	27.2867	85.6367	20.42	22.57	38.87	81.12	63.8	111.99	histone H4
TGME49_265810	2.55695	1.35442	4.59955e-13	yes	up	7.02	25.3967	8.07	6.26	6.73	24.54	23.89	27.76	hypothetical protein
TGME49_315962	2.55738	1.35467	0.00019504	yes	up	0.86	3.11	0.91	0.74	0.93	2.89	3.07	3.37	hypothetical protein
TGME49_234165	2.55751	1.35474	0.00561212	yes	up	0.72	2.62667	0.89	0.28	0.99	2.4	2.35	3.13	hypothetical protein
TGME49_289110	2.5606	1.35648	7.28911e-21	yes	up	6.36333	23.12	6.98	6.05	6.06	23.25	22.58	23.53	hypothetical protein
TGME49_314340	2.56168	1.35709	5.41581e-17	yes	up	2.57	9.34667	2.45	2.55	2.71	9.15	9.28	9.61	Sodium:neurotransmitter symporter family protein
TGME49_285220	2.56538	1.35917	3.48995e-07	yes	up	7.28	26.2067	6.47	9.83	5.54	29.7	28.13	20.79	CAP-Gly domain-containing protein
TGME49_254330	2.58692	1.37124	5.11281e-05	yes	up	0.933333	3.41667	0.98	0.77	1.05	3.08	4.31	2.86	lipase
TGME49_315900	2.58789	1.37178	9.40382e-05	yes	up	4.19333	15.32	6.35	2.8	3.43	18.36	16.57	11.03	hypothetical protein
TGME49_230900	2.59145	1.37376	0.0120914	yes	up	5.56667	19.6133	6.23	7.9	2.57	17.95	15.31	25.58	hypothetical protein
TGME49_312075	2.60016	1.3786	0.0167706	yes	up	16.8533	52.5933	18.56	19.56	12.44	36.87	65.93	54.98	hypothetical protein
TGME49_260490	2.60754	1.38269	4.67372e-23	yes	up	5.31	19.7167	5.4	4.89	5.64	19.75	17.73	21.67	hypothetical protein
TGME49_250760	2.60951	1.38378	1.27919e-14	yes	up	14.5933	53.8733	16.47	13.57	13.74	55.57	61.05	45	pentatricopeptide repeat domain-containing protein
TGME49_225540	2.6102	1.38416	9.68844e-12	yes	up	189.3	694.79	206.34	145.06	216.5	735.1	768.37	580.9	hypothetical protein
TGME49_293500	2.61292	1.38566	2.53963e-24	yes	up	8.75667	32.56	8.31	7.94	10.02	30.02	32.33	35.33	hypothetical protein
TGME49_212170	2.62736	1.39361	2.04426e-20	yes	up	20.6233	76.68	16.42	24.34	21.11	76.4	76.1	77.54	GIY-YIG catalytic domain-containing protein
TGME49_247390	2.63085	1.39553	2.00748e-07	yes	up	3.22	12.01	4.44	2.9	2.32	13.25	13.19	9.59	ATPase%2C AAA family protein
TGME49_285800	2.64251	1.40191	2.23187e-15	yes	up	11.6433	43.5733	13.49	10.7	10.74	49.35	42.36	39.01	hypothetical protein
TGME49_310090	2.64743	1.40459	0.000180892	yes	up	3.34333	12.44	3.51	3.37	3.15	11.04	9.89	16.39	hypothetical protein
TGME49_213620	2.67677	1.4205	2.17588e-11	yes	up	6.3	24.03	7.83	5.33	5.74	19.19	28.04	24.86	ABC1 family protein
TGME49_218188	2.68033	1.42241	3.807e-15	yes	up	4.38667	16.6733	4.28	4.95	3.93	17.54	14.99	17.49	hypothetical protein
TGME49_299010	2.68513	1.42499	1.52883e-18	yes	up	36.4933	136.077	37.1	32.9	39.48	135.39	141.91	130.93	hypothetical protein
TGME49_278900	2.69842	1.43212	6.57782e-12	yes	up	4.69333	17.8933	4.69	4.09	5.3	17.76	17.77	18.15	protein kinase%2C putative
TGME49_297395	2.70355	1.43485	0.00216561	yes	up	17.8967	60.06	21.67	16.82	15.2	47.36	75.6	57.22	hypothetical protein
TGME49_269582	2.70368	1.43492	0.0156168	yes	up	1.92333	7.21333	1.52	2.22	2.03	5.78	7.49	8.37	hypothetical protein
TGME49_262100	2.7068	1.43659	9.45421e-32	yes	up	83	316.24	73.56	94.2	81.24	328.12	304	316.6	tetratricopeptide repeat-containing protein
TGME49_220280	2.70766	1.43705	0.000745841	yes	up	1.85667	7.07333	1.28	2.92	1.37	7.33	7.11	6.78	mucin family glycoprotein
TGME49_257720	2.70805	1.43726	1.18708e-24	yes	up	12.6033	48.5533	12.62	10.85	14.34	45.98	49.95	49.73	proton ATPase%2C putative
TGME49_267520	2.73144	1.44966	0.00932744	yes	up	7.67	28.2667	4.05	11.86	7.1	33.87	17.66	33.27	anaphase promoting complex subunit 11%2C putative
TGME49_241310	2.73979	1.45407	0.000161943	yes	up	195.07	543.72	250.29	195.81	139.11	560.17	665.59	405.4	hypothetical protein
TGME49_280810	2.76536	1.46747	2.3914e-08	yes	up	14.7833	56.51	17.07	13.2	14.08	62.86	61.77	44.9	hypothetical protein
TGME49_242240	2.76979	1.46978	0.00144582	yes	up	1.22	4.77667	1.93	1.03	0.7	4.8	4.88	4.65	rhoptry kinase family protein ROP19A
TGME49_203330	2.77427	1.47211	0.00974222	yes	up	0.833333	3.29	0.68	0.6	1.22	2.63	2.84	4.4	hypothetical protein
TGME49_216680	2.77834	1.47422	2.66564e-26	yes	up	69.57	271.943	62.83	80.22	65.66	235.61	288.92	291.3	ankyrin repeat-containing protein
TGME49_250670	2.78014	1.47516	1.77387e-14	yes	up	8.16333	31.9733	7.39	9.29	7.81	32.51	36.06	27.35	hypothetical protein
TGME49_246910	2.78423	1.47728	2.1095e-09	yes	up	3.46667	13.6167	3.85	3.72	2.83	13.77	12.93	14.15	histone lysine methyltransferase%2C SET%2C putative
TGME49_296121	2.78503	1.47769	5.36885e-17	yes	up	172.07	677.673	201.08	143.9	171.23	718.94	719.4	594.68	hypothetical protein
TGME49_280470	2.80564	1.48833	7.09834e-07	yes	up	1.12667	4.47	1.34	1.17	0.87	4.73	4.46	4.22	AP2 domain transcription factor AP2VIIa-1
TGME49_262970	2.81257	1.49189	5.34396e-21	yes	up	54.3767	215.67	43.62	57.45	62.06	224.08	222.72	200.21	hypothetical protein
TGME49_319370	2.82662	1.49908	2.12164e-14	yes	up	4.00333	15.9633	3.42	4.83	3.76	18.24	16.26	13.39	hypothetical protein
TGME49_226610	2.83956	1.50567	0.00833586	yes	up	0.443333	1.77667	0.49	0.24	0.6	2.07	1.43	1.83	hypothetical protein
TGME49_254850	2.84087	1.50633	0.000249708	yes	up	1.57	6.31	1.1	1.37	2.24	7.17	5.45	6.31	myosin heavy chain%2C putative
TGME49_243740	2.84456	1.5082	0.000217517	yes	up	0.963333	3.85667	0.76	0.99	1.14	4.47	3.91	3.19	WD domain%2C G-beta repeat-containing protein
TGME49_232240	2.84768	1.50979	6.37536e-24	yes	up	8.32333	33.7067	8.86	9.07	7.04	31.45	31.48	38.19	hypothetical protein
TGME49_266980	2.85762	1.51481	0.000823917	yes	up	2.78333	11.13	3.05	1.56	3.74	9.86	10.58	12.95	hypothetical protein
TGME49_271080	2.85873	1.51538	0.00272415	yes	up	0.796667	3.21333	0.74	1.05	0.6	2.87	3.34	3.43	hypothetical protein
TGME49_207865	2.86476	1.51842	6.03285e-15	yes	up	1.26667	5.17	1.47	1.07	1.26	4.91	4.8	5.8	GCC2 and GCC3 domain-containing protein
TGME49_265030	2.88257	1.52736	1.25902e-07	yes	up	3.19667	13.0333	2.6	3.33	3.66	12.47	10.99	15.64	hypothetical protein
TGME49_204000	2.88644	1.52929	0.00280075	yes	up	3.96333	15.8767	6.37	1.61	3.91	18.97	14.03	14.63	hypothetical protein
TGME49_213020	2.90424	1.53816	4.24251e-11	yes	up	5.20333	21.4067	6.56	3.9	5.15	23.02	22.5	18.7	hypothetical protein
TGME49_222340	2.91413	1.54306	1.18136e-12	yes	up	6.12	25.2	6.32	4.79	7.25	26.07	25.63	23.9	NOL1/NOP2/sun family protein
TGME49_222420	2.91652	1.54425	1.41253e-06	yes	up	1.94	7.97	1.83	1.8	2.19	8.94	8.31	6.66	hypothetical protein
TGME49_205590	2.92171	1.54682	0.00273443	yes	up	0.8	3.29	0.82	0.56	1.02	3.04	4.33	2.5	hypothetical protein
TGME49_314362	2.92804	1.54994	1.61119e-05	yes	up	1.01667	4.20333	1.33	0.7	1.02	4.7	4.84	3.07	hypothetical protein
TGME49_268310	2.93702	1.55435	0.00163201	yes	up	0.836667	3.45667	1.2	0.89	0.42	3.99	3.37	3.01	oocyst wall protein OWP3
TGME49_252190	2.94347	1.55752	1.11392e-05	yes	up	1.14667	4.79	0.83	1.5	1.11	4.61	4.93	4.83	KRUF family protein
TGME49_223095	2.94953	1.56048	2.07059e-12	yes	up	6.16	25.8233	7.29	4.52	6.67	24.85	23.44	29.18	hypothetical protein
TGME49_293420	2.95816	1.5647	2.30929e-07	yes	up	18.14	75.6433	8.89	21.72	23.81	75.88	68.61	82.44	transporter%2C major facilitator family protein
TGME49_218192	2.97588	1.57332	1.03026e-16	yes	up	7.08	29.8433	6.32	7.78	7.14	30.08	25.03	34.42	hypothetical protein
TGME49_211270	2.97742	1.57406	4.18009e-19	yes	up	7.43	31.52	8.44	5.81	8.04	33.62	28.77	32.17	sushi domain (scr repeat) domain-containing protein
TGME49_220330	2.97921	1.57493	0.000293792	yes	up	7.39667	30.5633	5.88	12.6	3.71	38	35.04	18.65	hypothetical protein
TGME49_266150	2.99064	1.58046	0.00420505	yes	up	0.453333	1.93667	0.46	0.19	0.71	2.01	1.73	2.07	hypothetical protein
TGME49_235440	2.99151	1.58088	1.23027e-06	yes	up	15.67	63.23	11.22	20.11	15.68	65.34	56.77	67.58	hypothetical protein
TGME49_258880	2.99252	1.58136	7.1073e-05	yes	up	3.16667	13.2067	4.43	2.33	2.74	11.53	15.36	12.73	axonemal dynein light chain p33%2C putative
TGME49_267642	2.99382	1.58199	0.0141732	yes	up	0.573333	2.4	0.58	0.61	0.53	2.41	2.54	2.25	hypothetical protein
TGME49_297660	2.99527	1.58269	0.0123869	yes	up	5.97	24.12	6.87	1.4	9.64	28.31	24.85	19.2	hypothetical protein
TGME49_291150	2.99701	1.58353	0.000198002	yes	up	2.02	8.6	3.03	2.26	0.77	8.51	7.61	9.68	hypothetical protein
TGME49_255500	3.0141	1.59173	7.32046e-05	yes	up	1.23	5.23333	1.06	0.86	1.77	5.97	5.09	4.64	hypothetical protein
TGME49_320230	3.04906	1.60836	3.23554e-10	yes	up	4.98333	21.3167	5.12	5.39	4.44	19.78	24.62	19.55	SAG-related sequence SRS15C
TGME49_278740	3.0566	1.61193	1.84627e-17	yes	up	10.08	43.5967	11.45	8.01	10.78	46.09	41.72	42.98	diaminopimelate decarboxylase
TGME49_308820	3.06739	1.61701	0.0142373	yes	up	1.66667	7.06333	1.25	1.09	2.66	7.19	8.07	5.93	hypothetical protein
TGME49_270950	3.09099	1.62807	0.00291986	yes	up	0.953333	4.12333	1.2	0.68	0.98	3.7	3.94	4.73	hypothetical protein
TGME49_268790	3.10343	1.63386	1.72743e-22	yes	up	237.837	1020.65	221.69	256.12	235.7	1073.13	1150.15	838.66	hypothetical protein
TGME49_206400	3.10792	1.63595	2.87751e-11	yes	up	3.70667	16.27	4.46	3.37	3.29	16.82	14.15	17.84	FAD binding domain of DNA photolyase domain-containing protein
TGME49_203050	3.13618	1.64901	1.93357e-11	yes	up	7.24667	32.3733	9.18	4.68	7.88	30.05	36.22	30.85	AP2 domain transcription factor AP2VIIa-6
TGME49_205480	3.14704	1.654	3.19907e-05	yes	up	8.24333	35.5933	7.67	5.22	11.84	29.09	35.58	42.11	IMC subcompartment protein ISP4
TGME49_215390	3.15856	1.65927	0.0164903	yes	up	44.3567	146.813	24.92	37.68	70.47	145.95	162.73	131.76	TIM10 family protein%2C putative
TGME49_207600	3.17147	1.66515	1.87975e-13	yes	up	10.0733	45.2967	11.15	6.93	12.14	45.83	43.1	46.96	tubulin/FtsZ family%2C GTPase domain-containing protein
TGME49_220640	3.17677	1.66756	2.55118e-11	yes	up	9.24333	41.05	7.68	11.79	8.26	42.73	47.2	33.22	hypothetical protein
TGME49_270240	3.18326	1.6705	3.85127e-25	yes	up	721.78	3216.05	691.79	746.17	727.38	3646.59	3362.94	2638.62	MAG1
TGME49_249840	3.18909	1.67314	5.40585e-17	yes	up	3.84	17.54	4.59	2.89	4.04	14.8	17.34	20.48	dynein heavy chain 2%2C putative
TGME49_283840	3.19118	1.67409	9.65965e-10	yes	up	0.576667	2.62333	0.65	0.53	0.55	2.63	2.75	2.49	GATA zinc finger domain-containing protein
TGME49_266680	3.2088	1.68204	1.793e-23	yes	up	12.4233	56.1767	12.15	11.74	13.38	56.86	61.3	50.37	hypothetical protein
TGME49_305490	3.20904	1.68214	7.98431e-11	yes	up	6.97	31.7933	8.17	5.84	6.9	23.33	30.16	41.89	programmed cell death protein 2%2C c-terminal domain-containing protein
TGME49_262110	3.21375	1.68426	9.62255e-06	yes	up	1.57667	7.20667	1.67	1.06	2	4.96	7.91	8.75	hypothetical protein
TGME49_306338	3.21957	1.68687	6.16631e-11	yes	up	2.33333	10.7567	3.1	1.47	2.43	11.3	9.5	11.47	dynein gamma chain%2C flagellar outer arm%2C putative
TGME49_243970	3.22559	1.68956	9.44917e-30	yes	up	8.28	37.97	9.03	7	8.81	35.6	38.77	39.54	hypothetical protein
TGME49_309990	3.23803	1.69511	1.50888e-13	yes	up	43.2367	191.93	34.11	38.45	57.15	204.6	191.41	179.78	hypothetical protein
TGME49_219090	3.24335	1.69749	0.0202031	yes	up	2.30667	10.0733	2.98	0.97	2.97	6.69	14.86	8.67	hypothetical protein
TGME49_266740	3.25192	1.70129	3.97295e-27	yes	up	6.44333	29.7033	5.9	7.01	6.42	28.21	28.02	32.88	RNA recognition motif-containing protein
TGME49_300300	3.26058	1.70513	0.000480104	yes	up	3.40667	15.1833	4.78	3.19	2.25	12.76	16.91	15.88	hypothetical protein
TGME49_311100	3.26194	1.70573	3.39294e-11	yes	up	131.397	605.457	161.93	86.15	146.11	693.97	648.59	473.81	zinc finger (CCCH type) motif-containing protein
TGME49_282000	3.27002	1.7093	6.99554e-28	yes	up	16.7067	77.8133	16.63	13.67	19.82	74.1	75.33	84.01	hypothetical protein
TGME49_226110	3.27744	1.71257	0.014466	yes	up	0.25	1.16333	0.33	0.21	0.21	1.24	0.76	1.49	Copper-exporting ATPase
TGME49_254830	3.27978	1.7136	4.72191e-09	yes	up	4.51	20.86	4.27	6.63	2.63	20.61	21.94	20.03	hypothetical protein
TGME49_213460	3.28732	1.71691	1.40946e-10	yes	up	3.24	15.0733	4.25	2.51	2.96	18.04	15	12.18	hypothetical protein
TGME49_321390	3.2958	1.72063	0.000312882	yes	up	1.63	7.51667	2.53	0.87	1.49	6.93	8.33	7.29	hypothetical protein
TGME49_223725	3.3014	1.72308	5.72787e-20	yes	up	0.956667	4.48333	0.93	0.85	1.09	4.73	4.58	4.14	hypothetical protein
TGME49_258200	3.33005	1.73555	1.07297e-16	yes	up	4.74667	22.3167	4.03	4.74	5.47	26.17	21.25	19.53	hypothetical protein
TGME49_293200	3.33075	1.73585	0.000362779	yes	up	12.94	53.6867	14.5	10.86	13.46	52.46	57.2	51.4	hypothetical protein
TGME49_243720	3.33805	1.73901	3.2879e-15	yes	up	17.4067	81.1567	16.27	13.92	22.03	81.84	74.02	87.61	peroxisomal biogenesis factor PEX11
TGME49_259130	3.34291	1.7411	2.48654e-10	yes	up	1.96	9.25333	1.57	2.27	2.04	8.84	10.35	8.57	4-hydroxybenzoate polyprenyl transferase
TGME49_289222	3.36466	1.75046	2.99418e-06	yes	up	3.07333	14.7067	4.64	1.5	3.08	13.17	14.99	15.96	hypothetical protein
TGME49_213069	3.37665	1.75559	0.00476309	yes	up	8.99667	38.2233	5.66	8.13	13.2	40.48	38.82	35.37	hypothetical protein
TGME49_219450	3.39325	1.76267	3.70452e-06	yes	up	0.256667	1.25	0.32	0.18	0.27	0.96	1.25	1.54	WD domain%2C G-beta repeat-containing protein
TGME49_257000	3.40728	1.76862	0.0108154	yes	up	0.326667	1.58333	0.62	0.26	0.1	1.25	1.34	2.16	hypothetical protein
TGME49_257130	3.43634	1.78087	3.39011e-06	yes	up	0.903333	4.40667	1.02	1.05	0.64	3.18	4.43	5.61	zinc finger (CCCH type) motif-containing protein
TGME49_312970	3.43994	1.78238	0.000353433	yes	up	0.49	2.38667	0.83	0.33	0.31	2.4	2.04	2.72	hypothetical protein
TGME49_262600	3.44089	1.78278	4.98341e-09	yes	up	4.12667	20.42	5.28	2.51	4.59	16.48	16.85	27.93	hypothetical protein
TGME49_240900	3.45498	1.78868	5.49734e-24	yes	up	4.78333	23.3467	4.26	5.43	4.66	26.05	23.5	20.49	AP2 domain transcription factor AP2VI-2
TGME49_251430	3.47036	1.79508	0.000581164	yes	up	0.996667	4.88667	1.05	0.41	1.53	4.17	5.74	4.75	hypothetical protein
TGME49_257572	3.47763	1.79811	3.14148e-06	yes	up	3.06667	14.9	2.56	2.81	3.83	19.2	14.26	11.24	hypothetical protein
TGME49_297410	3.48034	1.79923	0.00211462	yes	up	2.10333	10.3133	3.58	0.49	2.24	13.23	10.47	7.24	hypothetical protein
TGME49_207410	3.51315	1.81277	1.87951e-05	yes	up	0.956667	4.73667	1.32	0.95	0.6	3.88	5.58	4.75	tetratricopeptide repeat-containing protein
TGME49_207480	3.51709	1.81438	1.60509e-70	yes	up	10.2533	51.21	10.52	10.37	9.87	52.15	51.27	50.21	GCC2 and GCC3 domain-containing protein
TGME49_227370	3.53675	1.82242	1.94384e-05	yes	up	0.66	3.30667	1.1	0.42	0.46	3.32	3.16	3.44	hydrolase CocE/NonD family protein
TGME49_224230	3.54601	1.8262	2.12963e-19	yes	up	4.54	22.8733	5.56	3.48	4.58	23	23.94	21.68	AP2 domain transcription factor AP2X-3
TGME49_243382	3.55196	1.82862	0.00751327	yes	up	9.30667	47.3367	15.62	2.73	9.57	36.47	46.43	59.11	hypothetical protein
TGME49_206520	3.59499	1.84599	8.53098e-11	yes	up	17.2233	85.6367	22.9	10.89	17.88	78.43	85.86	92.62	hypothetical protein
TGME49_227880	3.60469	1.84987	3.74026e-09	yes	up	4.83	24.2833	5.92	4.18	4.39	21.28	22.74	28.83	hypothetical protein
TGME49_249660	3.61196	1.85278	1.13483e-13	yes	up	2.52333	12.8933	2.01	3.06	2.5	12.64	13.58	12.46	hypothetical protein
TGME49_316370	3.61878	1.8555	5.36854e-06	yes	up	0.796667	4.12333	0.74	0.73	0.92	3.65	2.81	5.91	hypothetical protein
TGME49_300052	3.68619	1.88213	0.00853194	yes	up	7.57	34.0333	7.42	7.52	7.77	41.79	29.77	30.54	hypothetical protein
TGME49_262630	3.69696	1.88634	4.58426e-17	yes	up	10.6767	55.3033	8.84	11.76	11.43	61.71	60.26	43.94	hypothetical protein
TGME49_313440	3.7052	1.88955	2.43933e-17	yes	up	14.2067	73.3767	13.33	13.72	15.57	69.71	88.2	62.22	hypothetical protein
TGME49_313580	3.71141	1.89197	6.74467e-27	yes	up	22.49	117.367	26.88	19.92	20.67	118.41	123.05	110.64	cytochrome b5 family heme/steroid binding domain-containing protein
TGME49_218500	3.72327	1.89657	2.81685e-09	yes	up	1.26	6.71667	1.64	0.74	1.4	6.16	5.61	8.38	hypothetical protein
TGME49_281600	3.74231	1.90393	3.6728e-07	yes	up	13.6533	70.5767	5.99	18.92	16.05	81.53	65.33	64.87	hypothetical protein
TGME49_214760	3.74641	1.90551	4.28557e-13	yes	up	5.80667	30.5367	7.55	4.33	5.54	31.23	29.68	30.7	erythronate-4-phosphate dehydrogenase domain-containing protein
TGME49_214190	3.75177	1.90757	3.10446e-25	yes	up	8.85333	46.6633	8.32	9.93	8.31	47.91	44.73	47.35	SAG-related sequence SRS46
TGME49_286740	3.75954	1.91056	3.31404e-15	yes	up	3.71667	19.7267	3.13	3.3	4.72	18.85	22.57	17.76	microneme-like protein
TGME49_239570	3.77669	1.91712	1.32606e-09	yes	up	2.41667	12.9167	1.6	2.81	2.84	10.28	15.26	13.21	hypothetical protein
TGME49_230830	3.77755	1.91745	1.32132e-18	yes	up	1.21667	6.55667	1.52	0.87	1.26	6.4	6.19	7.08	ATPase family associated with various cellular activities (AAA) domain-containing protein
TGME49_264070	3.78509	1.92033	4.94584e-09	yes	up	0.66	3.55333	0.85	0.48	0.65	2.81	3.77	4.08	F5/8 type C domain-containing protein
TGME49_261018	3.80275	1.92704	7.94931e-06	yes	up	2.33333	12.3133	3.31	2.2	1.49	13.81	12.51	10.62	kelch repeat-containing protein
TGME49_262590	3.80627	1.92838	0.000409275	yes	up	3.94	20.9933	7.2	2.29	2.33	18.35	13.93	30.7	hypothetical protein
TGME49_320250	3.8275	1.9364	0.0147028	yes	up	0.423333	2.28667	0.67	0.43	0.17	1.93	1.53	3.4	SAG-related sequence SRS15A
TGME49_248170	3.8368	1.9399	1.89359e-25	yes	up	2.75	15	2.71	2.54	3	13.85	13.95	17.2	hypothetical protein
TGME49_253755	3.84904	1.9445	6.30033e-06	yes	up	5.06667	26.3167	6.5	4.64	4.06	27.45	27.82	23.68	hypothetical protein
TGME49_266065	3.85709	1.94751	0.0103563	yes	up	1.68	8.97	3.34	0.42	1.28	6.54	7.41	12.96	hypothetical protein
TGME49_271335	3.87408	1.95385	8.06789e-05	yes	up	2.17	11.8067	2.57	0.76	3.18	11.44	13.2	10.78	hypothetical protein
TGME49_278340	3.87987	1.95601	0.000529449	yes	up	0.52	2.85667	0.4	0.8	0.36	1.63	3.2	3.74	Toxoplasma gondii family A protein
TGME49_232140	3.8971	1.9624	0.000450052	yes	up	0.856667	4.68667	1.21	0.45	0.91	5.01	3.96	5.09	hypothetical protein
TGME49_266610	3.91617	1.96944	0.00943501	yes	up	0.333333	1.88	0.44	0.45	0.11	1.38	1.3	2.96	Kazal-type serine protease inhibitor domain-containing protein
TGME49_278760	3.95167	1.98246	2.71154e-18	yes	up	4.59	25.7433	5.45	3.18	5.14	25.1	26.95	25.18	hypothetical protein
TGME49_293258	3.96995	1.98912	1.27322e-10	yes	up	1.83667	10.41	2.23	1	2.28	9.04	11.19	11	hypothetical protein
TGME49_265320	3.97154	1.9897	5.75824e-11	yes	up	6.5	36.5467	7.2	3.61	8.69	33.39	39.16	37.09	hypothetical protein
TGME49_248240	3.99665	1.99879	4.41452e-08	yes	up	2.02	11.54	2.59	0.87	2.6	11.27	11.08	12.27	leucine rich repeat-containing protein
TGME49_301150	4.00488	2.00176	0.00430949	yes	up	0.823333	4.65667	0.72	1.3	0.45	4.41	7.56	2	SAG-related sequence SRS19B
TGME49_261250	4.00952	2.00343	9.37375e-08	yes	up	8.05333	44.36	8.44	7.34	8.38	50.22	27.56	55.3	histone H2A1
TGME49_297920	4.01371	2.00494	0.00155171	yes	up	0.986667	5.59333	1.89	0.44	0.63	5.4	4.05	7.33	hypothetical protein
TGME49_212420	4.02791	2.01003	1.16103e-07	yes	up	8.34	45.39	11.47	8.46	5.09	50.87	47.67	37.63	hypothetical protein
TGME49_230460	4.03868	2.01388	4.41364e-26	yes	up	4.81	27.3967	4.98	4.67	4.78	28.36	29.82	24.01	Dpy-30 motif protein
TGME49_274290	4.06514	2.0233	0.000900635	yes	up	4.34667	23.2667	5.46	5.2	2.38	21.72	18.69	29.39	Toxoplasma gondii family B protein
TGME49_264150	4.07642	2.0273	2.51241e-06	yes	up	7.6	43.6433	10.35	2.58	9.87	44.43	38.8	47.7	hypothetical protein
TGME49_217940	4.0827	2.02952	4.48366e-29	yes	up	6.21	36.0033	6.21	4.99	7.43	32.83	36.73	38.45	hypothetical protein
TGME49_268035	4.08331	2.02974	5.29211e-15	yes	up	2.60667	15.18	3.31	1.61	2.9	14.63	16.68	14.23	hypothetical protein
TGME49_263270	4.13305	2.04721	9.91342e-63	yes	up	53.93	316.313	50.93	49.11	61.75	308.31	301.46	339.17	glycerophosphodiester phosphodiesterase family protein
TGME49_221880	4.13844	2.04909	4.55703e-14	yes	up	5.49	32.4967	6.29	3.59	6.59	27.51	27.42	42.56	hypothetical protein
TGME49_244260	4.14813	2.05246	7.54821e-16	yes	up	37.61	211.173	33.86	28.61	50.36	223.5	223.51	186.51	hypothetical protein
TGME49_251660	4.17644	2.06227	1.0987e-05	yes	up	4.22	23.8367	4.34	4.87	3.45	21.29	23.02	27.2	hypothetical protein
TGME49_293030	4.20466	2.07199	3.29644e-06	yes	up	0.706667	4.25667	1.28	0.31	0.53	4.18	3.79	4.8	hypothetical protein
TGME49_210400	4.20766	2.07302	6.63171e-06	yes	up	0.283333	1.69667	0.36	0.16	0.33	1.59	1.5	2	hypothetical protein
TGME49_288220	4.20842	2.07328	7.65845e-08	yes	up	2.12667	12.5467	1.63	2.6	2.15	15.93	10.36	11.35	hypothetical protein
TGME49_224932	4.21436	2.07531	9.92492e-07	yes	up	4.94667	28.2067	5.13	4.8	4.91	26.08	26.79	31.75	hypothetical protein
TGME49_213700	4.22322	2.07834	5.98464e-14	yes	up	1.92667	11.4867	2.04	1.42	2.32	12.96	11.2	10.3	hypothetical protein
TGME49_272430	4.26282	2.09181	3.85107e-06	yes	up	1.06	6.41667	1.69	0.44	1.05	5.09	6.88	7.28	MAC/Perforin domain-containing protein
TGME49_285470	4.26833	2.09367	1.6478e-10	yes	up	0.686667	4.16667	0.82	0.86	0.38	3.68	3.83	4.99	patched family protein
TGME49_255730	4.279	2.09727	0.00238862	yes	up	0.386667	2.29333	0.71	0.15	0.3	2.21	2.95	1.72	hypothetical protein
TGME49_306510	4.3458	2.11962	1.33218e-10	yes	up	6.02667	37.36	9.64	3.44	5	36.12	35.86	40.1	hypothetical protein
TGME49_237860	4.34684	2.11997	1.6111e-59	yes	up	4.38333	27.03	4.29	4.82	4.04	28.59	25.39	27.11	protein kinase domain-containing protein
TGME49_200240	4.35235	2.12179	1.51319e-49	yes	up	70.5267	430.857	58.46	84.05	69.07	432.94	400.55	459.08	microneme protein MIC17B
TGME49_224810	4.36196	2.12498	2.5483e-62	yes	up	3.4	21.05	3.43	3.41	3.36	20.42	21.21	21.52	hypothetical protein
TGME49_222975	4.36301	2.12532	0.0039495	yes	up	0.456667	2.83667	0.65	0.14	0.58	3.53	1.54	3.44	hypothetical protein
TGME49_207150	4.36983	2.12758	4.29483e-06	yes	up	5.40333	32.5633	2.84	9.18	4.19	36.9	33.68	27.11	SAG-related sequence SRS49C
TGME49_316130	4.37065	2.12785	0.000167839	yes	up	0.62	3.79667	1.01	0.65	0.2	4.18	3.68	3.53	hypothetical protein
TGME49_309860	4.39523	2.13594	3.23126e-10	yes	up	1.60333	9.96333	1.08	2.05	1.68	10.37	9.11	10.41	hypothetical protein
TGME49_216335	4.40248	2.13832	5.99271e-31	yes	up	0.92	5.79	1.13	0.84	0.79	5.58	5.07	6.72	hypothetical protein
TGME49_216290	4.40801	2.14013	1.90104e-10	yes	up	0.69	4.33667	1.06	0.44	0.57	4.16	4.3	4.55	hypothetical protein
TGME49_267830	4.40854	2.1403	1.04943e-20	yes	up	16.43	98.9733	14.35	16.19	18.75	94.09	96.91	105.92	hypothetical protein
TGME49_307780	4.41	2.14078	0.000188823	yes	up	0.376667	2.37	0.5	0.31	0.32	1.96	1.77	3.38	hypothetical protein
TGME49_223262	4.41409	2.14212	0.0212205	yes	up	0.146667	0.93	0.05	0.1	0.29	1.1	0.87	0.82	WD domain%2C G-beta repeat-containing protein
TGME49_266770	4.4262	2.14607	0.00461569	yes	up	0.286667	1.77333	0.42	0.19	0.25	1.08	2.24	2	cpw-wpc domain-containing protein
TGME49_297190	4.4354	2.14906	3.51299e-05	yes	up	2.72	16.58	3.51	1.79	2.86	12.38	15.11	22.25	hypothetical protein
TGME49_309840	4.45607	2.15577	0.000989747	yes	up	1.05333	6.62667	2.18	0.35	0.63	6.15	5.48	8.25	hypothetical protein
TGME49_210990	4.45749	2.15623	0.00254612	yes	up	0.373333	2.34	0.51	0.38	0.23	2.51	1.61	2.9	hypothetical protein
TGME49_210330	4.4622	2.15775	0.0221174	yes	up	0.296667	1.79667	0.48	0.2	0.21	1.88	1.05	2.46	SAG-related sequence SRS37B
TGME49_238915	4.47515	2.16194	0.00173246	yes	up	0.183333	1.16667	0.21	0.05	0.29	1.43	1.13	0.94	hypothetical protein
TGME49_216285	4.47834	2.16296	6.62677e-07	yes	up	4.52	28.7633	6.31	1.44	5.81	28.46	27.01	30.82	hypothetical protein
TGME49_250500	4.51882	2.17595	2.38343e-20	yes	up	5.89667	37.4233	5	7.08	5.61	34.92	44.03	33.32	hypothetical protein
TGME49_289740	4.52113	2.17668	7.25996e-38	yes	up	11.1767	71.21	9.38	12.71	11.44	66.43	78.19	69.01	hypothetical protein
TGME49_248760	4.53204	2.18016	0.00277555	yes	up	0.34	2.14667	0.7	0.16	0.16	1.99	2.13	2.32	subtilisin SUB7
TGME49_230905	4.53238	2.18027	7.86309e-19	yes	up	2.16667	13.9933	2.71	1.62	2.17	12.84	12.22	16.92	hydrolase%2C alpha/beta fold family protein
TGME49_272300	4.55054	2.18604	9.87693e-08	yes	up	4.46	27.8333	4	4.64	4.74	33.11	22.18	28.21	hypothetical protein
TGME49_313950	4.55369	2.18704	2.24874e-13	yes	up	2.01333	13.1	2.25	1.31	2.48	11.03	11.54	16.73	GMC oxidoreductase
TGME49_252450	4.56825	2.19164	0.000266738	yes	up	1.00667	6.37333	1.72	0.47	0.83	7.13	6.09	5.9	hypothetical protein
TGME49_319380	4.59966	2.20153	2.41282e-27	yes	up	1.03667	6.78667	1.15	0.8	1.16	6.43	6.76	7.17	hypothetical protein
TGME49_278878	4.62076	2.20813	8.80088e-07	yes	up	1.29333	8.5	0.81	1.93	1.14	7.41	6.85	11.24	GDA1/CD39 (nucleoside phosphatase) family protein
TGME49_203230	4.64026	2.2142	3.54544e-07	yes	up	2.55667	16.51	1.77	2.73	3.17	17.59	16.02	15.92	hypothetical protein
TGME49_212410	4.65148	2.21769	4.3764e-30	yes	up	4.93	32.35	5.76	4.45	4.58	32.07	35	29.98	dense granule protein GRA11
TGME49_255710	4.68542	2.22818	0.00217142	yes	up	0.673333	4.47	1.02	0.08	0.92	3.18	5.28	4.95	ULK kinase
TGME49_272540	4.69552	2.23129	5.42451e-10	yes	up	0.413333	2.74333	0.52	0.25	0.47	2.29	2.77	3.17	protein kinase (incomplete catalytic triad)
TGME49_291130	4.72502	2.24032	0.000106869	yes	up	0.39	2.66333	0.21	0.37	0.59	1.83	1.73	4.43	hypothetical protein
TGME49_294570	4.72609	2.24065	1.17791e-06	yes	up	0.473333	3.20333	0.25	0.42	0.75	2.94	3.08	3.59	rhodanese family domain-containing protein
TGME49_256788	4.72715	2.24097	0.00199613	yes	up	0.603333	4.01667	1.14	0.06	0.61	4.07	4.02	3.96	intraflagellar transport 52 (Protein NGD5) family protein
TGME49_278460	4.74488	2.24637	0.0218498	yes	up	0.9	5.82667	0.43	1.12	1.15	7.1	6.49	3.89	hypothetical protein
TGME49_207470	4.75992	2.25094	9.98663e-22	yes	up	3.70667	24.9333	4.82	2.98	3.32	25.67	24.5	24.63	hypothetical protein
TGME49_218195	4.77273	2.25481	0.0038336	yes	up	1.23	8.12333	0.35	1.5	1.84	7.27	8.12	8.98	hypothetical protein
TGME49_293020	4.77728	2.25619	2.9864e-08	yes	up	0.84	5.66667	1.02	0.53	0.97	5.88	6.08	5.04	hypothetical protein
TGME49_258220	4.77764	2.2563	0.000323009	yes	up	1.21333	7.99667	1.53	0.99	1.12	11.8	8.62	3.57	hypothetical protein
TGME49_270130	4.7832	2.25798	7.03416e-11	yes	up	6.84333	44.3633	7.82	7.43	5.28	44.61	46.11	42.37	hypothetical protein
TGME49_204360	4.79119	2.26038	5.75004e-34	yes	up	10.4167	71.1033	11.35	7.75	12.15	65.27	70.25	77.79	subtilisin SUB4
TGME49_259150	4.79917	2.26278	1.50505e-12	yes	up	0.553333	3.78	0.73	0.37	0.56	3.44	3.4	4.5	hypothetical protein
TGME49_208810	4.80332	2.26403	0.000483227	yes	up	0.36	2.45667	0.5	0.08	0.5	2.79	1.81	2.77	hypothetical protein
TGME49_282200	4.82193	2.26961	1.4344e-08	yes	up	1.34333	9.28	1.95	0.6	1.48	7.55	8.57	11.72	ATPase%2C AAA family protein
TGME49_212275	4.8482	2.27745	3.72908e-05	yes	up	1.67333	11.3733	1.93	1.02	2.07	7.69	9.9	16.53	hypothetical protein
TGME49_286150	4.85109	2.27831	7.52104e-25	yes	up	10.3667	70.4567	12.05	9.35	9.7	83.26	67.83	60.28	PAN/Apple domain-containing protein
TGME49_292260	4.85688	2.28003	1.95918e-11	yes	up	2.78	18.94	2.24	3.7	2.4	16.19	23.21	17.42	SAG-related sequence SRS36B
TGME49_318610	4.86267	2.28175	5.77542e-11	yes	up	1.8	12.4733	2.81	0.94	1.65	12.84	12.27	12.31	AP2 domain transcription factor AP2IV-3
TGME49_276960	4.88943	2.28967	8.48318e-23	yes	up	1.46667	10.1967	1.92	1.15	1.33	10.51	9.29	10.79	tetratricopeptide repeat-containing protein
TGME49_291830	4.91899	2.29836	6.95569e-05	yes	up	0.663333	4.62	1.18	0.2	0.61	5.18	3.88	4.8	DNA double-strand break repair rad50 ATPase%2C putative
TGME49_297670	4.93141	2.302	0.00315875	yes	up	0.433333	2.96	0.47	0.41	0.42	3.6	3.7	1.58	hypothetical protein
TGME49_227615	4.94793	2.30683	0.0135391	yes	up	2.22333	14.3667	1.88	2.36	2.43	22.57	7.1	13.43	hypothetical protein
TGME49_289040	4.97045	2.31338	0.00531001	yes	up	0.24	1.69	0.41	0.06	0.25	1.5	1.31	2.26	Armadillo/beta-catenin family repeat-containing protein
TGME49_304930	5.00354	2.32295	1.65229e-06	yes	up	0.473333	3.36	0.75	0.28	0.39	3.13	2.72	4.23	hypothetical protein
TGME49_301000	5.02388	2.3288	6.02196e-08	yes	up	0.84	5.92	1.01	0.66	0.85	6.28	6.59	4.89	methyltransferase
TGME49_241710	5.08156	2.34527	9.98812e-07	yes	up	2.04667	14.54	3.78	1.27	1.09	15.56	16.58	11.48	hypothetical protein
TGME49_310680	5.13481	2.36031	2.19179e-06	yes	up	0.683333	4.91667	0.86	0.42	0.77	5.44	4.31	5	aminotransferase%2C class I/II superfamily protein
TGME49_260430	5.13826	2.36128	1.28216e-11	yes	up	1.66	11.9833	2.34	1.41	1.23	13.84	12.37	9.74	hypothetical protein
TGME49_267670	5.18676	2.37483	2.10646e-19	yes	up	2.49667	18.3133	2.65	1.72	3.12	17.38	20.53	17.03	hypothetical protein
TGME49_215180	5.22565	2.38561	0.000133514	yes	up	0.63	4.68333	0.57	0.22	1.1	4.81	3.33	5.91	hypothetical protein
TGME49_251650	5.24968	2.39223	6.37085e-06	yes	up	3.93	27.9733	4.16	3.97	3.66	18.47	23.74	41.71	hypothetical protein
TGME49_281930	5.261	2.39534	2.27857e-43	yes	up	13.8533	102.423	14.07	12.38	15.11	88.47	102.69	116.11	SAG-related sequence SRS39
TGME49_269050	5.3394	2.41668	7.32129e-19	yes	up	16.53	125.14	22.54	9.89	17.16	110.49	120.25	144.68	hypothetical protein
TGME49_248330	5.34172	2.4173	7.22309e-07	yes	up	1.86667	14.0133	2.05	0.73	2.82	13.26	11.8	16.98	zinc finger%2C C3HC4 type (RING finger) domain-containing protein
TGME49_248590	5.37054	2.42507	1.16364e-24	yes	up	2.10667	16.0367	2.55	1.72	2.05	16.27	13.75	18.09	hypothetical protein
TGME49_217420	5.395	2.43162	1.23659e-07	yes	up	0.663333	5.04333	1.13	0.39	0.47	4.46	4.83	5.84	hypothetical protein
TGME49_233210	5.41023	2.43569	6.97833e-11	yes	up	1.37	10.57	2.1	0.61	1.4	9.81	10.69	11.21	hypothetical protein
TGME49_259155	5.42016	2.43834	8.91114e-08	yes	up	0.356667	2.73333	0.56	0.32	0.19	2.41	3.06	2.73	hypothetical protein
TGME49_248730	5.42268	2.43901	0.00124016	yes	up	0.223333	1.70667	0.26	0.12	0.29	1.92	1.33	1.87	hypothetical protein
TGME49_280725	5.45041	2.44637	0.000188959	yes	up	0.326667	2.50333	0.46	0.36	0.16	3.14	1.52	2.85	hypothetical protein
TGME49_313940	5.50531	2.46082	0.000128576	yes	up	2.77333	21.6933	5.52	0.36	2.44	20.05	18.93	26.1	hypothetical protein
TGME49_223430	5.52671	2.46642	0.000219573	yes	up	0.516667	4.04333	1.1	0.12	0.33	4.93	3.29	3.91	hypothetical protein
TGME49_218910	5.54119	2.4702	3.03841e-20	yes	up	2.43667	19.27	1.91	2.51	2.89	13.96	19.4	24.45	hypothetical protein
TGME49_313852	5.56804	2.47717	3.32834e-36	yes	up	1.24667	9.85667	1.29	1.41	1.04	9.62	9.04	10.91	hypothetical protein
TGME49_295720	5.60654	2.48711	5.09425e-42	yes	up	5.71	45.1967	6.56	5.53	5.04	50.03	43.79	41.77	sulfite oxidase%2C putative
TGME49_223030	5.66846	2.50296	0.00260331	yes	up	0.276667	2.22	0.46	0	0.37	1.72	2.55	2.39	tetratricopeptide repeat-containing protein
TGME49_239120	5.67049	2.50347	2.80468e-11	yes	up	9.96	78.49	14.46	4.36	11.06	78.73	86.95	69.79	hypothetical protein
TGME49_311380	5.67901	2.50564	6.93811e-20	yes	up	2.68667	21.6867	3.43	1.74	2.89	18.79	27.06	19.21	hypothetical protein
TGME49_253925	5.69054	2.50857	1.67781e-05	yes	up	0.703333	5.64667	0.64	0.9	0.57	4.72	5.15	7.07	zonadhesin family protein
TGME49_205520	5.69083	2.50864	4.35969e-07	yes	up	1.29	10.4667	2.28	0.37	1.22	9.98	9.67	11.75	hypothetical protein
TGME49_305790	5.69118	2.50873	1.53931e-54	yes	up	2.44	19.7167	2.87	2.32	2.13	19.26	19.47	20.42	hypothetical protein
TGME49_237595	5.694	2.50944	0.00351503	yes	up	1.76667	13.2233	1.96	2.77	0.57	10.43	17.13	12.11	hypothetical protein
TGME49_245760	5.71528	2.51482	2.69778e-06	yes	up	3.86	28.9833	5.68	2.91	2.99	28.28	30.95	27.72	hypothetical protein
TGME49_277950	5.72251	2.51665	2.41511e-23	yes	up	1.12	9.09333	1.38	0.91	1.07	8	8.79	10.49	lipase
TGME49_223700	5.73801	2.52055	0.00275272	yes	up	0.0666667	0.53	0.04	0.14	0.02	0.57	0.43	0.59	F5/8 type C domain-containing protein
TGME49_263410	5.75892	2.5258	1.43232e-06	yes	up	0.24	1.94	0.25	0.11	0.36	1.62	2.43	1.77	scavenger receptor cysteine-rich domain-containing protein
TGME49_320680	5.76633	2.52765	7.35599e-28	yes	up	1.54	12.6433	2.03	1.27	1.32	11.56	12.08	14.29	AP2 domain transcription factor AP2IV-2
TGME49_215960	5.77779	2.53052	4.5344e-06	yes	up	3.56667	27.51	5.29	1.52	3.89	20.94	32.32	29.27	hypothetical protein
TGME49_258910	5.87926	2.55563	4.12137e-05	yes	up	0.303333	2.50333	0.54	0.09	0.28	2.49	3.19	1.83	hypothetical protein
TGME49_208730	5.89413	2.55928	6.68153e-16	yes	up	67.23	557.663	82.11	40.04	79.54	706.53	609.38	357.08	microneme protein%2C putative
TGME49_209300	5.9043	2.56176	4.59964e-16	yes	up	1.03333	8.64333	0.9	0.95	1.25	8.27	8.32	9.34	WD domain%2C G-beta repeat-containing protein
TGME49_231996	5.90896	2.5629	0.00450266	yes	up	0.873333	7.03667	0.72	0.31	1.59	9.14	5.93	6.04	hypothetical protein
TGME49_286932	5.92211	2.56611	1.49419e-35	yes	up	3.40333	28.87	3.93	2.41	3.87	25.11	27.83	33.67	ATPase family associated with various cellular activities (AAA) domain-containing protein
TGME49_275360	5.93464	2.56916	3.94695e-05	yes	up	0.55	4.63333	0.5	0.35	0.8	2.92	4.9	6.08	SAG-related sequence SRS47B
TGME49_297910	5.94265	2.57111	2.35664e-32	yes	up	10.5033	87.25	9.24	12.55	9.72	97.05	92.49	72.21	hypothetical protein
TGME49_267030	5.95536	2.57419	2.03216e-41	yes	up	1.98	16.7667	2.34	1.56	2.04	17.92	16.96	15.42	ribonuclease type III Dicer
TGME49_286000	5.99508	2.58378	3.78895e-11	yes	up	4.74333	40.4867	7.63	1.87	4.73	40.15	40.25	41.06	hypothetical protein
TGME49_209180	5.9978	2.58443	1.92416e-06	yes	up	0.573333	4.84667	0.83	0.37	0.52	4.77	3.87	5.9	PAN domain-containing protein
TGME49_232580	6.0029	2.58566	3.33547e-08	yes	up	0.746667	6.37667	1.25	0.28	0.71	5.69	6.04	7.4	propionate-CoA ligase
TGME49_273980	6.10479	2.60994	1.96569e-11	yes	up	4.18667	35.02	6.55	2.98	3.03	35.8	34.56	34.7	hypothetical protein
TGME49_232400	6.13852	2.61789	3.79693e-15	yes	up	9.36667	81.4967	13.71	4.63	9.76	68.36	83.11	93.02	PAN domain-containing protein
TGME49_277230	6.15912	2.62272	2.79687e-11	yes	up	8.33333	72.8167	13.67	3.34	7.99	63.55	77.28	77.62	hypothetical protein
TGME49_238160	6.17651	2.62679	6.4834e-10	yes	up	1.39333	12.05	1.14	2.02	1.02	11.35	14.68	10.12	hypothetical protein
TGME49_228480	6.20884	2.63432	5.31253e-12	yes	up	7.92	66.6933	4.93	10.16	8.67	77.83	52.38	69.87	hypothetical protein
TGME49_273080	6.24311	2.64227	4.94094e-08	yes	up	1.97333	17.19	3.33	1.03	1.56	12.27	18.96	20.34	hypothetical protein
TGME49_218930	6.24891	2.64361	6.81312e-07	yes	up	0.613333	5.47333	0.32	0.79	0.73	5.14	4	7.28	BTB/POZ domain-containing protein
TGME49_268930	6.29482	2.65416	0.000456983	yes	up	0.333333	2.99	0.49	0.06	0.45	2.5	1.72	4.75	hypothetical protein
TGME49_250910	6.31856	2.65959	1.111e-28	yes	up	4.87333	43.5	6.53	3.93	4.16	38.08	43.42	49	hypothetical protein
TGME49_311755	6.32863	2.66189	1.14511e-14	yes	up	2.9	25.61	3.53	1.75	3.42	24.38	27.45	25	plasma membrane protein 62D16
TGME49_263100	6.34848	2.66641	2.4288e-44	yes	up	7.87	70.98	9.85	6.82	6.94	60.84	77.55	74.55	hypothetical protein
TGME49_212810	6.35944	2.6689	5.09252e-61	yes	up	1.92667	17.48	2.31	1.67	1.8	17.07	15.84	19.53	hypothetical protein
TGME49_245600	6.3616	2.66939	7.04894e-09	yes	up	0.943333	8.45333	1.37	0.61	0.85	7.3	6.85	11.21	hypothetical protein
TGME49_217170	6.37126	2.67158	0.000960199	yes	up	1.04667	9.03667	1.35	0.29	1.5	12.18	7.47	7.46	hypothetical protein
TGME49_294320	6.3789	2.67331	2.81646e-07	yes	up	0.27	2.49	0.2	0.3	0.31	1.86	1.95	3.66	Oxysterol-binding protein
TGME49_204870	6.39178	2.67622	0.0108404	yes	up	0.08	0.736667	0.1	0.05	0.09	0.89	0.46	0.86	hypothetical protein
TGME49_265430	6.39512	2.67697	1.08612e-10	yes	up	0.86	7.78667	0.8	0.5	1.28	8.19	7.78	7.39	hypothetical protein
TGME49_225070	6.43631	2.68623	2.79069e-07	yes	up	0.513333	4.67333	0.55	0.56	0.43	4.29	3.91	5.82	hypothetical protein
TGME49_218130	6.43866	2.68676	6.19875e-05	yes	up	1.01	9.05667	1.52	0.15	1.36	7.27	9.68	10.22	hypothetical protein
TGME49_223550	6.43903	2.68684	4.62272e-16	yes	up	5.01667	45.3633	7.94	3.82	3.29	49.99	43.01	43.09	hypothetical protein
TGME49_320190	6.65616	2.73469	6.09881e-13	yes	up	8.35667	77.0633	4.61	10.38	10.08	79.88	106.83	44.48	SAG-related sequence SRS16B
TGME49_235180	6.67936	2.73971	6.60491e-06	yes	up	0.296667	2.75667	0.56	0.15	0.18	3.6	2.81	1.86	hypothetical protein
TGME49_314250	6.69077	2.74217	6.19956e-23	yes	up	17.3933	157.75	11.55	23.26	17.37	161.59	167.13	144.53	bradyzoite rhoptry protein BRP1
TGME49_292100	6.70079	2.74433	2.07121e-10	yes	up	0.743333	7	1.08	0.66	0.49	7.47	6.12	7.41	2-oxoisovalerate dehydrogenase subunit alpha%2C putative
TGME49_240290	6.70856	2.746	0.000101406	yes	up	0.87	7.99	1.38	0.61	0.62	5.63	9.46	8.88	hypothetical protein
TGME49_239880	6.70976	2.74626	1.50616e-23	yes	up	0.666667	6.34333	0.61	0.55	0.84	5.95	6.14	6.94	hypothetical protein
TGME49_221890	6.74202	2.75318	4.52417e-14	yes	up	1.94333	18.7167	2.64	0.95	2.24	15.1	16.5	24.55	WD domain%2C G-beta repeat-containing protein
TGME49_298960	6.74414	2.75363	0.000156811	yes	up	0.776667	7.30667	0.15	0.95	1.23	7.52	10.08	4.32	Toxoplasma gondii family C protein
TGME49_254790	6.74954	2.75479	4.067e-11	yes	up	0.49	4.67667	0.83	0.23	0.41	4.87	4.56	4.6	hypothetical protein
TGME49_259890	6.89051	2.78461	5.14276e-09	yes	up	0.446667	4.36333	0.79	0.26	0.29	3.78	4.73	4.58	Kazal-type serine protease inhibitor domain-containing protein
TGME49_269850	6.89093	2.7847	0.0212002	yes	up	0.233333	2.25	0.3	0	0.4	0.69	3.44	2.62	protein c21orf59%2C putative
TGME49_204500	6.90362	2.78735	3.77474e-10	yes	up	2.27667	22.02	4.15	1.33	1.35	24.36	23.09	18.61	hypothetical protein
TGME49_300130	6.90474	2.78759	5.40579e-20	yes	up	3.27667	32	3.17	1.89	4.77	32.4	30.35	33.25	apical membrane antigen 1 domain-containing protein
TGME49_278110	6.91567	2.78987	6.01899e-07	yes	up	0.133333	1.32	0.23	0.03	0.14	1.37	1.18	1.41	1%2C3-beta-glucan synthase component protein
TGME49_202050	6.93299	2.79348	0.00182123	yes	up	0.48	4.55	0.66	0.39	0.39	6.04	4.68	2.93	hypothetical protein
TGME49_312245	6.9687	2.80089	4.17022e-05	yes	up	0.73	7.17	0.55	0.98	0.66	5.37	5.52	10.62	hypothetical protein
TGME49_297150	7.02208	2.8119	3.6613e-83	yes	up	24.85	245.233	26.49	24.19	23.87	237.2	270.76	227.74	MORN repeat-containing protein
TGME49_206620	7.04897	2.81741	2.64798e-05	yes	up	0.243333	2.43	0.4	0.03	0.3	2.78	2.66	1.85	hypothetical protein
TGME49_275380	7.05919	2.8195	3.22125e-11	yes	up	2.59667	25.6233	2.64	4.15	1	23.25	30.01	23.61	SAG-related sequence SRS47D
TGME49_217855	7.06908	2.82152	0.0242942	yes	up	0.68	6.31	1.58	0	0.46	5.43	3.53	9.97	hypothetical protein
TGME49_268360	7.07001	2.82171	4.00519e-19	yes	up	1.69	16.8633	1.19	1.73	2.15	18.42	17.07	15.1	hypothetical protein
TGME49_240770	7.08353	2.82447	5.74229e-16	yes	up	0.97	9.69	0.98	0.87	1.06	9.35	10.68	9.04	cytochrome b5 family heme/steroid binding domain-containing protein
TGME49_208850	7.10543	2.82892	4.42271e-09	yes	up	3.53333	34.1433	6.34	2.11	2.15	31.44	30.29	40.7	SAG-related sequence SRS11
TGME49_307045	7.12821	2.83354	1.99683e-19	yes	up	4.79	47.1833	5.96	5.11	3.3	52.44	49.6	39.51	Toxoplasma gondii family B protein
TGME49_269600	7.15508	2.83897	1.07028e-13	yes	up	0.696667	7.04667	0.97	0.38	0.74	6.63	8.01	6.5	biotin-requiring enzyme domain-containing protein
TGME49_278580	7.16361	2.84069	3.68699e-19	yes	up	1.30667	13.31	1.53	0.71	1.68	11.22	14.88	13.83	hypothetical protein
TGME49_306620	7.19137	2.84627	5.24626e-09	yes	up	9.04667	92.6467	14.34	4.57	8.23	95.01	101.42	81.51	AP2 domain transcription factor AP2IX-9
TGME49_305890	7.22461	2.85292	7.17017e-20	yes	up	0.413333	4.29	0.47	0.28	0.49	3.2	3.93	5.74	hypothetical protein
TGME49_270210	7.2395	2.85589	1.17497e-18	yes	up	0.736667	7.62667	0.96	0.44	0.81	7.21	6.17	9.5	kinesin motor domain-containing protein
TGME49_280420	7.2831	2.86455	4.62678e-07	yes	up	0.15	1.54667	0.14	0.06	0.25	1.72	1.46	1.46	HEAT repeat-containing protein
TGME49_202970	7.29713	2.86733	9.07692e-78	yes	up	3.43333	35.6533	3.93	2.97	3.4	37.3	32.9	36.76	hypothetical protein
TGME49_240240	7.33691	2.87517	1.13112e-18	yes	up	0.54	5.65667	0.46	0.66	0.5	5.02	6.32	5.63	subtilisin SUB5
TGME49_216280	7.34266	2.8763	4.89572e-05	yes	up	0.136667	1.40333	0.2	0.14	0.07	1.34	1.09	1.78	adenylate and guanylate cyclase catalytic domain-containing protein
TGME49_278400	7.34835	2.87742	0.0187938	yes	up	0.366667	3.71667	0.3	0	0.8	4.06	4.66	2.43	Toxoplasma gondii family A protein
TGME49_285410	7.36067	2.87984	9.43634e-07	yes	up	0.26	2.70667	0.33	0.37	0.08	3.13	2.4	2.59	calmodulin-binding carboxy-terminal kinesin-like family protein%2C putative
TGME49_249290	7.37736	2.88311	1.35747e-10	yes	up	0.636667	6.63333	1.05	0.34	0.52	6.32	5.38	8.2	hypothetical protein
TGME49_278882	7.39446	2.88644	4.46579e-20	yes	up	1.86333	19.45	1.8	1.14	2.65	21.7	19.28	17.37	GDA1/CD39 (nucleoside phosphatase) family protein
TGME49_269400	7.41614	2.89067	1.74669e-05	yes	up	0.293333	3.12	0.22	0.33	0.33	1.84	3.46	4.06	oxidoreductase%2C short chain dehydrogenase/reductase family protein
TGME49_252065	7.41772	2.89098	5.60508e-11	yes	up	0.503333	5.23	0.41	0.4	0.7	5.53	6.12	4.04	KRUF family protein
TGME49_269270	7.41868	2.89116	1.61074e-12	yes	up	0.47	4.93667	0.58	0.25	0.58	3.87	5.95	4.99	leucine rich repeat-containing protein
TGME49_200230	7.4221	2.89183	8.73445e-91	yes	up	46.1867	484.847	37.07	47.62	53.87	465.73	465.95	522.86	microneme protein MIC17C
TGME49_219370	7.45321	2.89786	4.34244e-37	yes	up	4.04333	42.2567	4.58	3.67	3.88	46.59	39.95	40.23	hypothetical protein
TGME49_210950	7.49348	2.90564	8.67787e-06	yes	up	0.166667	1.75333	0.12	0.19	0.19	1.94	2.01	1.31	oocyst wall protein
TGME49_315345	7.50026	2.90694	0.0218796	yes	up	0.343333	3.49333	1.03	0	0	3.14	3.22	4.12	SAG-related sequence SRS52F
TGME49_268230	7.62296	2.93035	7.01046e-08	yes	up	1.59667	16.93	2.84	1.49	0.46	12.95	21.41	16.43	hypothetical protein
TGME49_315715	7.63691	2.93299	0.0175881	yes	up	1.32333	13.0467	1.12	0.93	1.92	4.68	8.28	26.18	hypothetical protein
TGME49_309030	7.64057	2.93368	4.26145e-10	yes	up	0.31	3.36333	0.23	0.18	0.52	2.63	3.36	4.1	hypothetical protein
TGME49_243360	7.66133	2.9376	0.0036245	yes	up	0.76	7.76667	0.83	1.08	0.37	9.9	10.2	3.2	hypothetical protein
TGME49_238980	7.69628	2.94416	7.20359e-11	yes	up	0.166667	1.85667	0.12	0.18	0.2	1.53	2.04	2	hypothetical protein
TGME49_288960	7.72876	2.95024	8.91277e-14	yes	up	0.14	1.56	0.21	0.07	0.14	1.35	1.36	1.97	hypothetical protein
TGME49_309352	7.73555	2.9515	1.02014e-07	yes	up	0.543333	5.83667	0.73	0.65	0.25	6.63	5.42	5.46	SAG-related sequence SRS55N
TGME49_208740	7.78568	2.96082	5.33961e-11	yes	up	98.94	1079.41	131.39	64.2	101.23	1404.16	1198.27	635.8	microneme protein%2C putative
TGME49_258120	7.78713	2.96109	8.71433e-05	yes	up	0.156667	1.66333	0.22	0.1	0.15	1.93	1.58	1.48	Pex2 / Pex12 amino terminal region protein
TGME49_206660	7.79288	2.96216	0.00021147	yes	up	0.316667	3.38	0.68	0.09	0.18	3.16	3.67	3.31	hypothetical protein
TGME49_202910	7.79951	2.96338	0.00096604	yes	up	0.24	2.59	0.26	0.23	0.23	2.96	2.21	2.6	zinc carboxypeptidase superfamily protein
TGME49_247010	7.82322	2.96776	0.0112265	yes	up	0.126667	1.38667	0.2	0	0.18	1.39	0.87	1.9	hypothetical protein
TGME49_296020	7.82559	2.9682	3.9663e-05	yes	up	1.40333	14.7567	1.39	0.79	2.03	15.73	15.62	12.92	hypothetical protein
TGME49_203770	7.8366	2.97023	7.06281e-07	yes	up	0.91	9.95667	0.6	0.88	1.25	8.87	11.66	9.34	hypothetical protein
TGME49_235315	7.8654	2.97552	1.89782e-06	yes	up	0.0666667	0.766667	0.1	0.04	0.06	0.61	0.51	1.18	PAN domain-containing protein
TGME49_266130	7.90325	2.98245	5.54573e-07	yes	up	1.49	16.44	0.16	2.35	1.96	17.76	17.69	13.87	peroxiredoxin PRX2
TGME49_235000	7.90688	2.98311	0.00281237	yes	up	0.133333	1.46667	0.36	0	0.04	1.39	1.24	1.77	phosphorylase family protein
TGME49_254625	7.95238	2.99139	1.26145e-06	yes	up	0.683333	7.60333	1.44	0.23	0.38	6.45	8.14	8.22	hypothetical protein
TGME49_222935	8.00476	3.00086	0.000619037	yes	up	0.393333	4.40333	0.85	0	0.33	3.58	3.52	6.11	hypothetical protein
TGME49_278090	8.01594	3.00287	3.71131e-05	yes	up	0.246667	2.85	0.07	0.33	0.34	1.98	3.39	3.18	Toxoplasma gondii family A protein
TGME49_210600	8.01658	3.00299	6.20239e-14	yes	up	0.64	7.24	0.28	1.05	0.59	7.45	7.87	6.4	KRUF family protein
TGME49_223258	8.07807	3.01401	9.05574e-09	yes	up	0.886667	10.04	1.4	0.29	0.97	8.69	9.54	11.89	hypothetical protein
TGME49_213850	8.17896	3.03192	0.00723326	yes	up	0.153333	1.68333	0.24	0.11	0.11	2.56	1.37	1.12	MORN repeat-containing protein
TGME49_266040	8.18819	3.03354	0.00168656	yes	up	0.273333	3.19333	0.25	0	0.57	2.16	2.94	4.48	regulator of chromosome condensation (RCC1) repeat-containing protein
TGME49_240295	8.20567	3.03662	0.000331517	yes	up	0.313333	3.61667	0.29	0.39	0.26	2.48	4.42	3.95	hypothetical protein
TGME49_310160	8.23676	3.04208	1.15336e-18	yes	up	0.453333	5.31	0.4	0.54	0.42	4.8	5.55	5.58	argonaute AGO
TGME49_244412	8.2622	3.04653	3.38839e-73	yes	up	11.2233	131.68	13.22	8.85	11.6	127.48	132.22	135.34	hypothetical protein
TGME49_216710	8.27464	3.0487	2.5581e-16	yes	up	4.06	47.9267	7.04	2.06	3.08	43.15	46.46	54.17	transporter%2C major facilitator family protein
TGME49_309550	8.35452	3.06256	0.00278298	yes	up	0.16	1.89667	0.21	0.18	0.09	1.12	1.49	3.08	hypothetical protein
TGME49_306050	8.42964	3.07547	0.0105205	yes	up	0.366667	4.16	0.85	0.25	0	2.15	4.37	5.96	hypothetical protein
TGME49_238220	8.44337	3.07782	0.000832798	yes	up	0.23	2.73	0.13	0.33	0.23	3.49	1.81	2.89	EGF family domain-containing protein
TGME49_213480	8.45371	3.07958	6.08687e-34	yes	up	1.16333	13.96	1.4	0.77	1.32	13.26	14.13	14.49	hypothetical protein
TGME49_276200	8.48234	3.08446	1.38843e-25	yes	up	0.55	6.61333	0.71	0.34	0.6	8.27	5.83	5.74	hypothetical protein
TGME49_219348	8.49799	3.08712	5.07446e-05	yes	up	0.303333	3.60333	0.57	0.08	0.26	3.39	2.76	4.66	SAG-related sequence SRS55M
TGME49_259965	8.52405	3.09154	0.000954791	yes	up	0.11	1.34667	0	0.25	0.08	0.79	1.48	1.77	Bardet-Biedl syndrome 5%2C putative
TGME49_312240	8.60023	3.10438	4.37562e-30	yes	up	0.6	7.36667	0.74	0.4	0.66	6.58	6.66	8.86	hypothetical protein
TGME49_252260	8.60147	3.10458	4.45877e-12	yes	up	0.733333	8.93333	0.33	0.99	0.88	7.31	11.26	8.23	hypothetical protein
TGME49_243940	8.63597	3.11036	2.03183e-06	yes	up	3.05667	33.59	4.94	1.38	2.85	35.26	33.68	31.83	hypothetical protein
TGME49_318120	8.6602	3.1144	4.38778e-12	yes	up	0.596667	7.33667	0.52	0.73	0.54	8.5	6.25	7.26	hypothetical protein
TGME49_219218	8.68062	3.1178	2.74788e-12	yes	up	0.18	2.22	0.24	0.12	0.18	1.62	2.23	2.81	hypothetical protein
TGME49_310340	8.7121	3.12302	0.0149101	yes	up	0.116667	1.45	0	0	0.35	1.5	1.27	1.58	hypothetical protein
TGME49_252395	8.7203	3.12438	1.28436e-19	yes	up	0.67	8.37	0.87	0.31	0.83	6.85	8.65	9.61	hypothetical protein
TGME49_218450	8.73135	3.12621	0.00403344	yes	up	0.126667	1.58667	0.33	0.05	0	0.95	0.98	2.83	hypothetical protein
TGME49_206570	8.77779	3.13386	0.00548207	yes	up	0.0533333	0.69	0	0.08	0.08	0.57	0.87	0.63	kinesin%2C putative
TGME49_283500	8.78447	3.13496	0.00606707	yes	up	0.0666667	0.8	0.05	0.05	0.1	0.66	1.31	0.43	tetratricopeptide repeat-containing protein
TGME49_204420	8.86661	3.14838	4.30597e-15	yes	up	1.19	14.8567	1.62	1.51	0.44	14.68	13.68	16.21	oocyst wall protein OWP1
TGME49_217410	8.91474	3.15619	4.0215e-11	yes	up	0.253333	3.15667	0.26	0.2	0.3	3.07	2.63	3.77	hypothetical protein
TGME49_264260	8.9305	3.15874	1.53783e-12	yes	up	5.96667	70.1733	4.99	4.22	8.69	77.17	70.41	62.94	hypothetical protein
TGME49_294585	8.93242	3.15905	0.00751509	yes	up	0.0733333	0.946667	0	0	0.22	1.22	0.72	0.9	hypothetical protein
TGME49_270670	8.94573	3.1612	1.78318e-57	yes	up	4.68667	59.5133	6.01	3.85	4.2	54.34	64.98	59.22	hypothetical protein
TGME49_236990	8.95933	3.16339	3.91931e-68	yes	up	8.95333	113.727	10.12	7.24	9.5	111.42	127.92	101.84	beta-ketoacyl synthase%2C N-terminal domain-containing protein
TGME49_271980	9.1019	3.18617	7.86349e-06	yes	up	0.2	2.58	0.39	0.04	0.17	1.73	2.69	3.32	SAG-related sequence SRS32
TGME49_313050	9.13513	3.19142	7.65221e-11	yes	up	1.17333	15.1533	1.46	0.37	1.69	11.15	15.14	19.17	oxidoreductase%2C short chain dehydrogenase/reductase family protein
TGME49_233320	9.16346	3.19589	1.82823e-14	yes	up	0.3	3.90333	0.24	0.22	0.44	4.13	3.89	3.69	hypothetical protein
TGME49_214510	9.19914	3.2015	1.73536e-13	yes	up	0.53	6.86333	0.95	0.35	0.29	6.68	6.8	7.11	hypothetical protein
TGME49_235010	9.20783	3.20286	0.000294826	yes	up	0.316667	4.06667	0.34	0.3	0.31	5.28	3.69	3.23	hypothetical protein
TGME49_293290	9.22706	3.20587	1.14453e-13	yes	up	1.50333	19.2333	1.62	1.44	1.45	18.95	23.25	15.5	hypothetical protein
TGME49_252350	9.32899	3.22172	4.81384e-15	yes	up	0.823333	10.9233	0.37	0.75	1.35	11.18	12.37	9.22	hypothetical protein
TGME49_272240	9.34251	3.22381	9.54608e-12	yes	up	0.38	5.00667	0.42	0.24	0.48	4.44	4.49	6.09	Toxoplasma gondii family D protein
TGME49_285445	9.35346	3.2255	9.86405e-24	yes	up	0.473333	6.28333	0.73	0.32	0.37	6.39	5.08	7.38	hypothetical protein
TGME49_240285	9.36802	3.22774	3.5443e-06	yes	up	0.373333	4.87333	0.44	0.19	0.49	4.73	6.33	3.56	hypothetical protein
TGME49_278753	9.38471	3.23031	0.00232463	yes	up	0.496667	6.17333	1.22	0.27	0	7.83	5.1	5.59	hypothetical protein
TGME49_271892	9.42831	3.237	6.96547e-05	yes	up	0.293333	3.83333	0.4	0.12	0.36	3.7	3.65	4.15	hypothetical protein
TGME49_258622	9.46884	3.24319	1.01277e-07	yes	up	0.48	6.35667	0.76	0.19	0.49	5.58	6.96	6.53	hypothetical protein
TGME49_236400	9.54239	3.25435	6.2453e-17	yes	up	3.51667	47.2767	4.64	1.25	4.66	46.28	44.69	50.86	hypothetical protein
TGME49_224680	9.57179	3.25879	8.31749e-11	yes	up	0.373333	4.98	0.59	0.24	0.29	4.58	5.8	4.56	hypothetical protein
TGME49_229405	9.63319	3.26801	7.86205e-12	yes	up	0.24	3.24333	0.36	0.11	0.25	2.78	3.24	3.71	3'5'-cyclic nucleotide phosphodiesterase domain-containing protein
TGME49_258508	9.65459	3.27122	9.29112e-73	yes	up	3.86667	52.6767	3.49	3.86	4.25	52.61	55.61	49.81	3'5'-cyclic nucleotide phosphodiesterase domain-containing protein
TGME49_207005	9.68964	3.27644	0.00687102	yes	up	0.163333	2.18333	0.11	0.38	0	3.92	0.61	2.02	SAG-related sequence SRS48Q
TGME49_306450	9.7079	3.27916	1.33335e-09	yes	up	1.19667	16.3233	1.34	0.59	1.66	10.06	16.11	22.8	short chain dehydrogenase family protein%2C putative
TGME49_269035	9.7109	3.27961	7.45697e-13	yes	up	0.86	11.9067	0.51	0.5	1.57	8.66	12.57	14.49	nucleoside diphosphate kinase
TGME49_278240	9.71452	3.28014	7.00742e-51	yes	up	2.30667	31.72	2.98	1.77	2.17	32.49	33.21	29.46	Zn-finger in Ran binding protein and others domain-containing protein
TGME49_315830	9.74082	3.28404	1.36181e-17	yes	up	0.72	9.91333	1.1	0.33	0.73	8.87	9.3	11.57	hypothetical protein
TGME49_218210	9.83899	3.29851	1.74828e-12	yes	up	0.226667	3.12667	0.31	0.17	0.2	2.91	2.65	3.82	Chromosome-associated kinesin KLP1%2C putative
TGME49_315127	9.8727	3.30344	2.02652e-11	yes	up	0.253333	3.58667	0.37	0.27	0.12	2.66	4.01	4.09	hypothetical protein
TGME49_248820	9.89549	3.30677	0.000580039	yes	up	0.186667	2.54333	0.24	0.11	0.21	2.94	2.92	1.77	hypothetical protein
TGME49_316580	9.94207	3.31355	0.0242479	yes	up	0.583333	7.26	0.94	0	0.81	7.96	7.1	6.72	hypothetical protein
TGME49_224630	9.96075	3.31625	1.18787e-60	yes	up	2.92	41.4133	3.79	2.22	2.75	38.23	42.57	43.44	zinc finger (CCCH type) motif-containing protein
TGME49_306455	9.96877	3.31742	0.00158047	yes	up	5.66333	62.2833	5.06	3.9	8.03	71	44.04	71.81	hypothetical protein
TGME49_239755	9.98972	3.32044	1.67626e-05	yes	up	0.296667	4.10333	0.47	0.21	0.21	4.52	2.87	4.92	hypothetical protein
TGME49_235920	10.0131	3.32382	1.33356e-44	yes	up	0.663333	9.44	0.9	0.49	0.6	9.6	9.94	8.78	dynein%2C axonemal%2C heavy chain 2 family protein
TGME49_295750	10.0563	3.33002	0.000164856	yes	up	0.29	3.99333	0.64	0.11	0.12	5.35	3.15	3.48	IgA-specific serine endopeptidase
TGME49_235390	10.0684	3.33176	5.38651e-11	yes	up	0.17	2.41667	0.28	0.1	0.13	1.92	2.12	3.21	PAN domain-containing protein
TGME49_295390	10.0869	3.33441	1.81031e-06	yes	up	0.5	7.03	0.84	0	0.66	6.95	5.9	8.24	hypothetical protein
TGME49_315450	10.1213	3.33932	8.86017e-14	yes	up	0.483333	6.87	0.64	0.35	0.46	7.21	6.78	6.62	hypothetical protein
TGME49_213780	10.1285	3.34035	1.04688e-63	yes	up	4.21333	60.6733	3.29	4.32	5.03	50.71	59.96	71.35	radical SAM domain-containing protein
TGME49_291340	10.1711	3.3464	2.51159e-15	yes	up	0.243333	3.50667	0.22	0.12	0.39	3.19	3.55	3.78	hypothetical protein
TGME49_207140	10.2087	3.35173	8.12858e-13	yes	up	2.4	34.1933	1.03	4.55	1.62	39.15	38.28	25.15	SAG-related sequence SRS49B
TGME49_231605	10.2348	3.35541	0.00587477	yes	up	0.11	1.55	0.09	0.24	0	2.49	1.55	0.61	hypothetical protein
TGME49_221560	10.2433	3.35661	0.00422548	yes	up	0.103333	1.46333	0.31	0	0	1.46	1.73	1.2	hypothetical protein
TGME49_258512	10.268	3.36008	4.88575e-32	yes	up	2.19667	31.5433	2.49	2.31	1.79	30.72	35.14	28.77	hypothetical protein
TGME49_249750	10.2694	3.36028	0.00708225	yes	up	0.203333	2.87	0.22	0	0.39	3.31	1.84	3.46	hypothetical protein
TGME49_265050	10.272	3.36064	6.9295e-08	yes	up	0.283333	4.17667	0.53	0.02	0.3	3.77	3.74	5.02	hypothetical protein
TGME49_273110	10.358	3.37268	4.52021e-05	yes	up	0.19	2.78333	0.09	0.24	0.24	2.33	2.05	3.97	SAG-related sequence SRS30D
TGME49_258810	10.3803	3.37578	9.5447e-07	yes	up	0.513333	7.61667	0.28	0.75	0.51	4.16	7.76	10.93	SAG-related sequence SRS27B
TGME49_276230	10.3919	3.37738	1.27803e-19	yes	up	5.13333	71.98	5.48	5.83	4.09	87.83	64.92	63.19	Toxoplasma gondii family B protein
TGME49_237810	10.4553	3.38617	0.0157663	yes	up	0.233333	4.06333	0	0.7	0	1.94	5.46	4.79	hypothetical protein
TGME49_232420	10.482	3.38984	8.95211e-09	yes	up	0.4	5.87	0.71	0.21	0.28	4.75	5.03	7.83	hypothetical protein
TGME49_256792	10.4936	3.39144	5.35408e-15	yes	up	1.87667	27.54	1.41	3.27	0.95	27.33	25.96	29.33	hypothetical protein
TGME49_202280	10.5192	3.39495	1.30135e-45	yes	up	0.946667	14.11	1.28	0.82	0.74	15.4	12.73	14.2	WD domain%2C G-beta repeat-containing protein
TGME49_221685	10.5206	3.39514	0.000991836	yes	up	0.18	2.60667	0.34	0	0.2	3.5	2.78	1.54	hypothetical protein
TGME49_319630	10.5707	3.402	2.95023e-07	yes	up	1.04667	15.35	1.74	1.4	0	13.1	14.26	18.69	hypothetical protein
TGME49_264630	10.6946	3.41882	0.00109608	yes	up	2.07	27.7	1.41	0	4.8	17.35	30.38	35.37	hypothetical protein
TGME49_205210	10.751	3.4264	7.45849e-20	yes	up	3.07667	45.0767	3.74	2.72	2.77	44.65	42.93	47.65	hypothetical protein
TGME49_270595	10.8189	3.43548	3.64735e-29	yes	up	0.16	2.46333	0.24	0.09	0.15	2.22	2.45	2.72	UBA/TS-N domain-containing protein
TGME49_226230	10.8322	3.43725	0.000921424	yes	up	0.123333	1.86	0.19	0.09	0.09	1.51	1.55	2.52	hypothetical protein
TGME49_209470	10.8576	3.44063	0.00222833	yes	up	0.0866667	1.31333	0.2	0	0.06	0.73	1.47	1.74	hypothetical protein
TGME49_313840	10.8722	3.44257	0.0180307	yes	up	0.75	10.39	1.57	0	0.68	1.12	10.07	19.98	hypothetical protein
TGME49_259900	10.9307	3.45032	9.28637e-06	yes	up	0.0966667	1.53	0.09	0.08	0.12	1.56	1.34	1.69	hypothetical protein
TGME49_255460	10.9341	3.45076	1.62002e-08	yes	up	0.12	1.76667	0.23	0.02	0.11	1.7	1.77	1.83	EGF family domain-containing protein
TGME49_207050	10.9396	3.45148	2.63922e-06	yes	up	0.216667	3.34333	0.18	0.23	0.24	3.4	2.68	3.95	hypothetical protein
TGME49_309410	10.9572	3.45381	3.75875e-53	yes	up	5.41	83.8733	7.04	5.33	3.86	79.89	94.8	76.93	AP2 domain transcription factor AP2XI-1
TGME49_315845	10.9618	3.45442	3.88601e-08	yes	up	0.273333	4.19667	0.57	0.1	0.15	4.09	4.51	3.99	kinesin motor domain-containing protein
TGME49_315340	10.9715	3.45569	1.55504e-18	yes	up	3.69	55.0133	6	2.15	2.92	49.21	61.59	54.24	SAG-related sequence SRS52C
TGME49_269680	11.0346	3.46397	5.47357e-05	yes	up	0.183333	2.85667	0.48	0	0.07	2.35	2.45	3.77	acyl-CoA carboxyltransferase beta chain%2C putative
TGME49_294410	11.0899	3.47118	2.08624e-23	yes	up	0.983333	15.2967	1.58	0.75	0.62	15.49	14.64	15.76	hypothetical protein
TGME49_277930	11.1088	3.47363	1.54781e-57	yes	up	0.793333	12.5133	0.95	0.62	0.81	13.15	12.27	12.12	hypothetical protein
TGME49_316320	11.141	3.47781	0.000628396	yes	up	0.0766667	1.16333	0.08	0.11	0.04	1.2	1.96	0.33	ABC transporter transmembrane region domain-containing protein
TGME49_300780	11.1729	3.48193	0.000950296	yes	up	3.30667	47.4333	0.03	0	9.89	38.38	56.49	47.43	hypothetical protein
TGME49_224760	11.3636	3.50635	1.15174e-13	yes	up	2.78667	44.8167	5.3	0.93	2.13	35.07	46.61	52.77	SAG-related sequence SRS40E
TGME49_285690	11.3865	3.50925	6.14521e-05	yes	up	0.13	2.06667	0.27	0.06	0.06	2.23	2.19	1.78	notch (dsl) domain-containing protein
TGME49_215885	11.4502	3.5173	0.0014227	yes	up	0.17	3.24	0.08	0	0.43	4.26	2.15	3.31	hypothetical protein
TGME49_228220	11.5247	3.52666	0.00403788	yes	up	0.0866667	1.35333	0.18	0	0.08	0.82	1.8	1.44	MYND finger domain-containing protein
TGME49_306480	11.5277	3.52703	4.37682e-60	yes	up	2.81333	45.7067	2.44	3.71	2.29	45.16	51.95	40.01	CAM kinase%2C CDPK family
TGME49_239475	11.5488	3.52967	1.53579e-107	yes	up	1.27	20.84	1.45	1.1	1.26	19.86	19.87	22.79	hypothetical protein
TGME49_315100	11.688	3.54696	1.00775e-29	yes	up	0.326667	5.43667	0.28	0.39	0.31	5.32	5.84	5.15	hypothetical protein
TGME49_206650	11.7075	3.54936	1.34369e-28	yes	up	0.363333	6.08	0.25	0.31	0.53	6.4	6.29	5.55	zinc finger%2C c2h2 type domain-containing protein
TGME49_295995	11.7331	3.55252	0.0093881	yes	up	0.15	2.38333	0.31	0	0.14	5.01	0.89	1.25	hypothetical protein
TGME49_210678	11.8254	3.56382	4.07125e-12	yes	up	0.43	7.29333	0.37	0.14	0.78	6.04	6.75	9.09	OTU family cysteine protease
TGME49_268020	11.8471	3.56646	2.48181e-54	yes	up	0.36	6.04	0.44	0.32	0.32	5.34	5.82	6.96	transporter%2C major facilitator family protein
TGME49_316635	11.9666	3.58094	2.21293e-30	yes	up	1.23333	21.0933	1.38	0.59	1.73	21.61	21.18	20.49	hypothetical protein
TGME49_207610	12.0398	3.58974	1.56945e-05	yes	up	0.116667	2.01667	0.16	0	0.19	2.1	1.58	2.37	rhoptry kinase family protein ROP36 (incomplete catalytic triad)
TGME49_286670	12.1291	3.6004	3.7528e-40	yes	up	1.16667	19.9267	1.51	0.92	1.07	19.6	18.66	21.52	hypothetical protein
TGME49_293280	12.1335	3.60092	8.3269e-59	yes	up	3.81	65.8767	5.31	3.06	3.06	65.21	65.98	66.44	cyclin protein
TGME49_264075	12.1372	3.60136	0.017203	yes	up	0.826667	12.9167	0	0	2.48	9.96	12.19	16.6	hypothetical protein
TGME49_246110	12.2349	3.61293	0.00156223	yes	up	0.0933333	1.56333	0.1	0.09	0.09	1.67	1.42	1.6	hypothetical protein
TGME49_256800	12.2505	3.61477	3.49643e-57	yes	up	2.49667	43.3167	3.05	2.48	1.96	33.75	47.72	48.48	hypothetical protein
TGME49_319992	12.2839	3.6187	0.000325386	yes	up	0.273333	4.66667	0.22	0.2	0.4	5.45	3.8	4.75	hypothetical protein
TGME49_260530	12.3493	3.62636	2.12637e-24	yes	up	1.07333	18.7133	0.72	1.04	1.46	20.07	18.29	17.78	Sel1 repeat-containing protein
TGME49_210095	12.6654	3.66283	8.48108e-15	yes	up	0.863333	14.97	1.14	0.42	1.03	15.99	18.36	10.56	hypothetical protein
TGME49_258370	12.6794	3.66442	2.99849e-05	yes	up	0.0866667	1.56667	0	0.13	0.13	1.63	1.11	1.96	rhoptry kinase family protein ROP28
TGME49_238970	12.7323	3.67042	1.83446e-24	yes	up	0.173333	3.17	0.17	0.12	0.23	3.03	2.39	4.09	hypothetical protein
TGME49_295430	12.7698	3.67466	9.42822e-28	yes	up	1.64333	29.1433	2.36	1.37	1.2	31.59	30.03	25.81	hypothetical protein
TGME49_247850	12.7699	3.67468	0.000224845	yes	up	0.0866667	1.6	0.11	0	0.15	1.66	0.82	2.32	hypothetical protein
TGME49_225028	12.8239	3.68076	9.86664e-18	yes	up	0.223333	4.07333	0.19	0.17	0.31	4.04	3.14	5.04	myosin heavy chain%2C putative
TGME49_266035	12.8532	3.68405	5.87319e-13	yes	up	0.883333	15.9433	0.95	0.24	1.46	15.92	14.09	17.82	hypothetical protein
TGME49_235950	12.8571	3.6845	9.46518e-06	yes	up	0.0633333	1.18	0.13	0	0.06	1.36	0.63	1.55	subtilisin SUB8
TGME49_214580	12.893	3.68851	3.9819e-07	yes	up	0.106667	1.92667	0.23	0.09	0	2.02	1.38	2.38	tetratricopeptide repeat-containing protein
TGME49_242300	12.9912	3.69946	0.0128946	yes	up	0.07	1.29667	0	0	0.21	1.62	1.01	1.26	dihydrodipicolinate synthase
TGME49_294600	13.046	3.70553	2.2976e-09	yes	up	0.296667	5.45667	0.24	0.54	0.11	7.73	4.07	4.57	Toxoplasma gondii family D protein
TGME49_250720	13.0723	3.70844	1.54848e-24	yes	up	0.663333	12.1733	0.89	0.4	0.7	12.32	12.8	11.4	hypothetical protein
TGME49_254160	13.1305	3.71486	1.2948e-34	yes	up	1.87333	35.35	2.72	0.97	1.93	31.66	32.76	41.63	hypothetical protein
TGME49_237585	13.1436	3.71629	1.99447e-08	yes	up	0.213333	3.98333	0.42	0	0.22	3.88	3.69	4.38	hypothetical protein
TGME49_244030	13.1462	3.71658	0.00029548	yes	up	0.0566667	1.08	0	0.08	0.09	1.11	0.83	1.3	inner membrane complex protein IMC3
TGME49_212740	13.1559	3.71763	1.13466e-07	yes	up	0.24	4.52	0.25	0	0.47	5.19	4.49	3.88	aromatic amino acid hydrolase AAH2
TGME49_313890	13.1576	3.71782	1.20778e-06	yes	up	1.02333	17.8067	2.13	0	0.94	15.41	21.02	16.99	hypothetical protein
TGME49_235635	13.2594	3.72895	2.148e-08	yes	up	0.25	4.63	0.4	0.28	0.07	3.7	5.09	5.1	hypothetical protein
TGME49_253790	13.3223	3.73577	1.17583e-75	yes	up	1.01333	19.26	0.75	1.1	1.19	18	17.72	22.06	zinc finger (CCCH type) motif-containing protein
TGME49_218340	13.3351	3.73715	3.47777e-45	yes	up	0.61	11.5867	0.49	0.63	0.71	9.65	12.81	12.3	hypothetical protein
TGME49_244360	13.4789	3.75263	2.50359e-05	yes	up	0.153333	2.9	0.1	0.18	0.18	2.76	2.3	3.64	hypothetical protein
TGME49_216160	13.5192	3.75694	3.0461e-06	yes	up	0.226667	4.22	0.52	0.08	0.08	2.96	3.91	5.79	hypothetical protein
TGME49_204440	13.5956	3.76507	1.92339e-81	yes	up	1.87667	36.2	2.16	1.39	2.08	37.47	36.94	34.19	cyclic nucleotide-binding domain-containing protein
TGME49_281470	13.7881	3.78536	1.36865e-09	yes	up	0.303333	5.90667	0.3	0.07	0.54	6.65	4.49	6.58	hypothetical protein
TGME49_202930	13.8519	3.79201	2.46091e-16	yes	up	0.973333	18.7167	1.14	1.01	0.77	23.3	17.24	15.61	hypothetical protein
TGME49_243655	13.9088	3.79793	0.00205629	yes	up	0.04	0.766667	0	0.08	0.04	1.27	0.44	0.59	GMC oxidoreductase
TGME49_252300	13.9196	3.79905	0.000207324	yes	up	0.113333	2.18333	0.26	0	0.08	2.33	2.05	2.17	hypothetical protein
TGME49_227430	13.927	3.79981	7.48185e-30	yes	up	2.14333	41.9067	2.89	1.38	2.16	45.21	52.02	28.49	transmembrane amino acid transporter protein
TGME49_321470	13.93	3.80013	4.26257e-05	yes	up	0.183333	3.53	0.38	0	0.17	3.94	1.78	4.87	SAG-related sequence SRS12D
TGME49_320500	13.9317	3.8003	8.78542e-07	yes	up	0.0766667	1.45333	0.18	0	0.05	1.85	1.43	1.08	patched family protein
TGME49_278430	13.9584	3.80306	0.00215131	yes	up	0.11	2.06	0.33	0	0	2.37	1.58	2.23	Toxoplasma gondii family A protein
TGME49_200480	14.0248	3.80991	1.14033e-10	yes	up	1.54333	29.6	0.8	2.07	1.76	25.56	37.62	25.62	Toxoplasma gondii family B protein
TGME49_253330	14.0347	3.81093	2.66145e-13	yes	up	15.17	294.017	8.89	18.34	18.28	342.32	384.13	155.6	Rhoptry kinase family protein%2C truncated (incomplete catalytic triad)
TGME49_225905	14.0643	3.81396	0.00871468	yes	up	0.413333	7.87333	0	0	1.24	9.26	6.49	7.87	hypothetical protein
TGME49_278080	14.1162	3.81928	2.05172e-15	yes	up	0.41	8.19667	0.28	0.44	0.51	9.75	7.41	7.43	Toxoplasma gondii family A protein
TGME49_217930	14.1796	3.82575	8.84325e-27	yes	up	4.59333	91.6367	6.11	1.81	5.86	80.23	103.79	90.89	hypothetical protein
TGME49_288050	14.2184	3.82969	2.98163e-47	yes	up	0.393333	7.93667	0.45	0.33	0.4	8.22	7.78	7.81	intraflagellar transport protein 172%2C putative
TGME49_291075	14.2706	3.83498	6.73005e-74	yes	up	3.11	62.7967	3.52	2.28	3.53	69.17	63.5	55.72	hypothetical protein
TGME49_263380	14.2806	3.83598	5.78003e-05	yes	up	0.296667	6.01667	0	0.35	0.54	4.62	8.59	4.84	Dullard family phosphatase domain-containing protein
TGME49_312435	14.3081	3.83876	5.44269e-06	yes	up	0.153333	3.11333	0.28	0.06	0.12	2.04	2.01	5.29	hypothetical protein
TGME49_319360	14.3307	3.84104	7.76524e-13	yes	up	0.516667	10.2567	0.77	0.17	0.61	11.34	10.9	8.53	SAG-related sequence SRS17A
TGME49_248470	14.3695	3.84494	4.00296e-12	yes	up	0.19	3.83667	0.22	0.12	0.23	3.04	4.65	3.82	subtilisin SUB6
TGME49_278360	14.509	3.85888	0.0114099	yes	up	0.0333333	0.706667	0	0	0.1	0.43	0.4	1.29	Toxoplasma gondii family A protein
TGME49_209040	14.5255	3.86052	7.79911e-11	yes	up	0.26	5.34667	0.14	0.32	0.32	6.18	5.39	4.47	hypothetical protein
TGME49_292280	14.5516	3.8631	0.000157141	yes	up	0.126667	2.61	0.1	0	0.28	2.68	2.87	2.28	SAG-related sequence SRS36D
TGME49_264230	14.558	3.86375	0.0115145	yes	up	0.746667	14.1367	0	0	2.24	25.32	9.53	7.56	hypothetical protein
TGME49_269350	14.5986	3.86776	1.30371e-17	yes	up	0.126667	2.61	0.06	0.08	0.24	2.49	2.95	2.39	hypothetical protein
TGME49_207730	14.657	3.87352	0.00113074	yes	up	0.02	0.486667	0.02	0	0.04	0.27	0.44	0.75	hypothetical protein
TGME49_280570	14.7461	3.88226	1.40339e-08	yes	up	1.63667	32.07	2.61	0.32	1.98	43.5	35.86	16.85	SAG-related sequence SRS35A
TGME49_258550	14.7489	3.88254	1.89064e-27	yes	up	2.42333	50.3067	2.48	3.35	1.44	38.57	43.97	68.38	SAG-related sequence SRS28
TGME49_220340	14.9038	3.89761	2.85011e-37	yes	up	0.346667	7.36	0.28	0.26	0.5	7.3	8.16	6.62	hypothetical protein
TGME49_276155	14.9552	3.90257	3.60907e-67	yes	up	1.54667	32.69	2.06	1.12	1.46	31.08	32.5	34.49	hypothetical protein
TGME49_270580	15.0204	3.90885	4.38568e-26	yes	up	0.143333	3.00333	0.15	0.14	0.14	3.26	2.65	3.1	HECT-domain (ubiquitin-transferase) domain-containing protein
TGME49_218890	15.0553	3.9122	1.61009e-13	yes	up	0.2	4.17667	0.39	0.15	0.06	3.82	4.22	4.49	hypothetical protein
TGME49_315560	15.2403	3.92982	1.15181e-63	yes	up	1.61	34.8167	1.12	1.5	2.21	36.5	35.44	32.51	ATP-binding cassette G family transporter ABCG77
TGME49_212045	15.2866	3.9342	0.00645826	yes	up	0.0333333	0.73	0.05	0.05	0	1.27	0.32	0.6	hypothetical protein
TGME49_306570	15.3041	3.93585	2.14357e-09	yes	up	0.146667	3.11	0.29	0.03	0.12	2.04	2.72	4.57	hypothetical protein
TGME49_276980	15.3065	3.93607	1.58777e-31	yes	up	1.14	24.5133	1.2	0.76	1.46	27.48	23.4	22.66	hypothetical protein
TGME49_224770	15.3296	3.93824	1.91245e-07	yes	up	0.236667	5.14333	0.19	0.43	0.09	3.15	6.47	5.81	SAG-related sequence SRS40D
TGME49_225370	15.3519	3.94034	5.64212e-09	yes	up	0.213333	4.59333	0.45	0	0.19	5.06	5.07	3.65	hypothetical protein
TGME49_226245	15.4398	3.94858	0.0218069	yes	up	0.0466667	1.13	0	0.14	0	1.21	0.91	1.27	hypothetical protein
TGME49_286020	15.4953	3.95376	5.00457e-15	yes	up	1.14	23.9733	1.91	0.75	0.76	22	27.06	22.86	hypothetical protein
TGME49_233330	15.504	3.95457	0.0230614	yes	up	0.0233333	0.55	0	0	0.07	0.7	0.33	0.62	radial spokehead family protein
TGME49_275660	15.5481	3.95867	1.23162e-05	yes	up	0.15	3.33667	0.08	0	0.37	4.35	2.4	3.26	hypothetical protein
TGME49_240370	15.6972	3.97244	9.02393e-17	yes	up	0.446667	9.98333	0.76	0.1	0.48	8.73	11.28	9.94	Toxoplasma gondii family E protein
TGME49_301240	15.6993	3.97263	1.14628e-22	yes	up	1.83	40.79	2.8	0.55	2.14	39.19	41.1	42.08	hypothetical protein
TGME49_209480	15.7197	3.9745	1.26719e-06	yes	up	0.216667	4.69	0.5	0	0.15	3.1	6.31	4.66	hypothetical protein
TGME49_235650	15.7692	3.97904	2.89123e-12	yes	up	0.25	5.56333	0.31	0.33	0.11	4.24	6.42	6.03	carrier superfamily protein
TGME49_311490	15.7974	3.98162	1.05469e-149	yes	up	3.47667	77.84	4.15	3.06	3.22	76.15	77.62	79.75	hypothetical protein
TGME49_249280	15.8008	3.98192	0.00045695	yes	up	0.156667	3.35667	0.32	0	0.15	4.24	2.56	3.27	hypothetical protein
TGME49_294820	16.0962	4.00865	5.45681e-79	yes	up	0.17	3.81667	0.21	0.17	0.13	4.14	3.78	3.53	type I fatty acid synthase%2C putative
TGME49_314485	16.1132	4.01017	0.0203341	yes	up	0.0633333	1.57667	0	0.19	0	0.97	1.5	2.26	hypothetical protein
TGME49_293780	16.3282	4.0293	3.77515e-70	yes	up	22.0233	500.337	15.14	24.94	25.99	583.88	498.96	418.17	hypothetical protein
TGME49_295960	16.4843	4.04302	2.73807e-62	yes	up	6.75	154.6	6.11	6.1	8.04	157.87	185.71	120.22	hypothetical protein
TGME49_224080	16.5023	4.04459	3.25502e-11	yes	up	0.11	2.54	0.21	0	0.12	2.24	2.67	2.71	Kazal-type serine protease inhibitor domain-containing protein
TGME49_318675	16.5114	4.04539	4.23648e-34	yes	up	0.363333	8.44	0.44	0.32	0.33	8.26	9.61	7.45	3'5'-cyclic nucleotide phosphodiesterase domain-containing protein
TGME49_290970	16.6136	4.05429	7.08463e-33	yes	up	5.78333	134.927	3.9	3.75	9.7	156.11	140.55	108.12	8-amino-7-oxononanoate synthase
TGME49_320715	16.6723	4.05938	0.00344096	yes	up	0.0366667	0.82	0.06	0	0.05	1.21	0.41	0.84	hypothetical protein
TGME49_262440	16.7243	4.06387	2.99923e-06	yes	up	0.163333	3.8	0.43	0	0.06	4.57	2.51	4.32	hypothetical protein
TGME49_205090	16.7601	4.06695	1.51355e-15	yes	up	0.36	8.40333	0.71	0.21	0.16	8.95	7.63	8.63	Toxoplasma gondii family D protein
TGME49_220840	16.7817	4.06881	2.93136e-05	yes	up	0.18	4.20667	0.54	0	0	4.56	2.97	5.09	threonine synthase
TGME49_220560	16.7821	4.06885	1.67944e-13	yes	up	0.436667	10.14	0.61	0.15	0.55	10.88	12.09	7.45	hypothetical protein
TGME49_313848	16.8291	4.07289	1.46497e-21	yes	up	0.513333	12.0767	0.78	0.38	0.38	11.2	10.52	14.51	hypothetical protein
TGME49_230555	16.877	4.07699	9.2842e-05	yes	up	0.0533333	1.19667	0.08	0.04	0.04	1.17	0.46	1.96	adenylate and guanylate cyclase catalytic domain-containing protein
TGME49_261650	16.9303	4.08154	4.02755e-33	yes	up	0.633333	15.0633	0.79	0.42	0.69	17.27	17.27	10.65	hypothetical protein
TGME49_239365	17.0269	4.08974	1.25416e-13	yes	up	0.183333	4.33	0.29	0.04	0.22	3.89	4.26	4.84	hypothetical protein
TGME49_235870	17.1012	4.09603	0.000228593	yes	up	0.18	4.41	0	0.18	0.36	4.34	3.75	5.14	hypothetical protein
TGME49_278860	17.1351	4.09889	0.00560164	yes	up	0.0633333	1.45333	0.19	0	0	1.29	0.54	2.53	hypothetical protein
TGME49_316190	17.1561	4.10065	4.67385e-05	yes	up	0.216667	5.20667	0.18	0	0.47	4.57	3.76	7.29	superoxide dismutase SOD3
TGME49_295950	17.1815	4.10278	2.79741e-59	yes	up	7.24333	174.997	7.52	4.98	9.23	192.84	194.11	138.04	KRUF family protein
TGME49_254430	17.2034	4.10462	2.43413e-17	yes	up	1.08333	26.2767	1.83	0.23	1.19	28.32	29.24	21.27	microneme protein%2C putative
TGME49_247500	17.2201	4.10602	5.2602e-16	yes	up	0.22	5.38333	0.24	0.21	0.21	5.54	4.23	6.38	acyl-CoA dehydrogenase%2C middle domain-containing protein
TGME49_295440	17.2517	4.10866	4.29126e-27	yes	up	2.72667	66.1033	4.79	1.15	2.24	63.62	67.8	66.89	hypothetical protein
TGME49_286782	17.305	4.11312	2.91236e-05	yes	up	0.03	0.7	0.07	0.02	0	0.63	0.6	0.87	MAM domain-containing protein
TGME49_270680	17.4451	4.12475	9.21415e-28	yes	up	2.71667	65.5067	3.87	0.98	3.3	56.23	73.13	67.16	hypothetical protein
TGME49_267470	17.4519	4.12531	2.75107e-06	yes	up	0.46	11.0267	0.31	0.53	0.54	11.05	14.45	7.58	cold-shock DNA-binding domain-containing protein
TGME49_267875	17.4684	4.12668	9.49386e-34	yes	up	0.556667	13.7167	0.73	0.53	0.41	15.65	12.7	12.8	NBP2b protein%2C putative
TGME49_221665	17.5498	4.13338	7.66202e-11	yes	up	0.123333	3.16667	0.04	0.18	0.15	2.51	2.84	4.15	hypothetical protein
TGME49_252070	17.5689	4.13495	3.88488e-21	yes	up	0.356667	8.83	0.38	0.15	0.54	8.48	10.53	7.48	KRUF family protein
TGME49_215343	17.7614	4.15068	1.254e-21	yes	up	0.253333	6.45667	0.18	0.19	0.39	7.24	6.44	5.69	hypothetical protein
TGME49_269075	17.89	4.16108	4.23124e-75	yes	up	0.55	14.05	0.61	0.37	0.67	11.61	15.6	14.94	hypothetical protein
TGME49_318240	18.0266	4.17205	1.26801e-38	yes	up	0.146667	3.85	0.16	0.09	0.19	3.14	4.04	4.37	Tubulin-tyrosine ligase family protein
TGME49_277800	18.0286	4.17221	0.0161626	yes	up	0.21	5.70333	0	0.63	0	2.15	6.76	8.2	hypothetical protein
TGME49_320290	18.1592	4.18263	0.0157953	yes	up	0.02	0.556667	0	0.06	0	0.2	0.76	0.71	hypothetical protein
TGME49_316380	18.1647	4.18307	1.3606e-05	yes	up	0.0566667	1.49667	0.05	0.04	0.08	0.95	1.86	1.68	hypothetical protein
TGME49_203340	18.1815	4.1844	0.000150102	yes	up	0.0466667	1.26667	0	0.14	0	0.69	1.6	1.51	metallo-beta-lactamase domain-containing protein
TGME49_295740	18.2413	4.18914	1.1791e-18	yes	up	0.24	6.21	0.48	0.12	0.12	5.66	4.75	8.22	hypothetical protein
TGME49_245746	18.3613	4.1986	5.22854e-25	yes	up	0.333333	8.61	0.39	0.32	0.29	5.72	8.8	11.31	hypothetical protein
TGME49_210245	18.3782	4.19992	5.02346e-27	yes	up	0.0966667	2.54	0.11	0.09	0.09	3.05	2.18	2.39	hypothetical protein
TGME49_310580	18.4056	4.20207	3.18152e-23	yes	up	0.29	7.6	0.34	0.15	0.38	6.71	7.94	8.15	1%2C3(4)-beta-glucanase
TGME49_236120	18.4564	4.20605	1.52153e-05	yes	up	0.18	4.56667	0.42	0.12	0	4.55	3.64	5.51	hypothetical protein
TGME49_240930	18.6076	4.21782	5.36904e-18	yes	up	0.883333	22.7133	1.58	0.18	0.89	25.36	22.9	19.88	MoaC family protein
TGME49_235200	18.6279	4.21939	3.9065e-14	yes	up	0.0566667	1.52	0.03	0.06	0.08	1.63	1.51	1.42	PAN domain-containing protein
TGME49_203570	18.6289	4.21947	0.000134042	yes	up	0.0666667	1.71333	0.07	0	0.13	1.73	1.22	2.19	acyltransferase domain-containing protein
TGME49_243370	18.6395	4.22029	0.00228904	yes	up	0.29	6.89	0.87	0	0	7.1	4.13	9.44	hypothetical protein
TGME49_200295	18.7981	4.23252	0.00257045	yes	up	0.12	3.19667	0	0.36	0	2.5	4.64	2.45	hypothetical protein
TGME49_222188	18.8219	4.23434	3.30513e-09	yes	up	0.2	5.32333	0.15	0.45	0	6.11	4.78	5.08	hypothetical protein
TGME49_293560	18.8223	4.23437	2.28886e-13	yes	up	0.0966667	2.59667	0.18	0	0.11	2.36	2.45	2.98	hypothetical protein
TGME49_214570	18.8786	4.23868	0.000194756	yes	up	0.05	1.33667	0.05	0	0.1	1.41	0.7	1.9	hypothetical protein
TGME49_244590	18.9967	4.24767	1.53768e-09	yes	up	0.136667	3.66667	0.13	0.11	0.17	3.63	3.31	4.06	katanin-like family protein
TGME49_216610	19.1804	4.26156	5.09342e-30	yes	up	0.193333	5.23333	0.21	0.18	0.19	5.37	4.42	5.91	ribosomal RNA large subunit methyltransferase J protein
TGME49_230130	19.3347	4.27312	6.3086e-06	yes	up	0.66	16.9633	0.55	0.47	0.96	15.26	21.89	13.74	hypothetical protein
TGME49_249230	19.3404	4.27354	4.0893e-41	yes	up	0.37	10.2467	0.36	0.25	0.5	10.12	8.83	11.79	hypothetical protein
TGME49_203688	19.3422	4.27368	5.50765e-05	yes	up	3.6	76.8667	4.18	3.26	3.36	90.31	66.93	73.36	hypothetical protein
TGME49_209485	19.5137	4.28641	6.63347e-15	yes	up	0.246667	6.71667	0.26	0.18	0.3	7.65	5.85	6.65	hypothetical protein
TGME49_206550	19.6376	4.29554	4.78016e-09	yes	up	0.136667	3.74333	0.28	0.05	0.08	4.19	3.51	3.53	hypothetical protein
TGME49_215340	19.8024	4.3076	1.06574e-50	yes	up	0.546667	15.3833	0.59	0.49	0.56	13.29	15.1	17.76	AP2 domain transcription factor AP2X-10
TGME49_273510	19.9853	4.32086	1.78787e-08	yes	up	0.0833333	2.36333	0.13	0.04	0.08	2.08	2.02	2.99	hypothetical protein
TGME49_210970	20.0053	4.32231	0.00136544	yes	up	0.163333	4.62	0	0	0.49	3.76	5.02	5.08	hypothetical protein
TGME49_289280	20.2101	4.33701	1.35652e-21	yes	up	0.206667	6.04333	0.13	0.26	0.23	4.9	4.94	8.29	hypothetical protein
TGME49_268225	20.2257	4.33812	1.78519e-35	yes	up	0.533333	15.1767	0.84	0.38	0.38	12.1	14.7	18.73	hypothetical protein
TGME49_220585	20.2799	4.34198	2.03558e-62	yes	up	3.44333	99.08	4.42	2.01	3.9	104.37	102.74	90.13	hypothetical protein
TGME49_315400	20.4305	4.35265	7.62357e-42	yes	up	2.94667	84.6967	4.15	1.4	3.29	77.07	100.22	76.8	SAG-related sequence SRS53D
TGME49_315802	20.4625	4.35491	4.80048e-59	yes	up	1.33	38.48	0.96	1.4	1.63	43.93	36.17	35.34	hypothetical protein
TGME49_243500	20.5333	4.3599	0.0120908	yes	up	0.0366667	1.05333	0.11	0	0	0.33	0.78	2.05	CAM kinase%2C SNF1/AMK1 family ToxPK1
TGME49_243330	20.8282	4.38047	6.82193e-34	yes	up	0.203333	6.00667	0.28	0.07	0.26	5.52	5.69	6.81	hypothetical protein
TGME49_223900	20.9476	4.38871	1.1329e-38	yes	up	0.423333	12.6667	0.25	0.42	0.6	14.89	11.61	11.5	hypothetical protein
TGME49_229660	21.0404	4.39509	4.10588e-15	yes	up	1.11333	32.23	1	1.45	0.89	31.6	28.19	36.9	hypothetical protein
TGME49_297492	21.1002	4.39919	3.57164e-06	yes	up	0.183333	5.43667	0.15	0	0.4	4.58	4.91	6.82	hypothetical protein
TGME49_225140	21.1576	4.4031	6.63385e-05	yes	up	0.06	1.91	0	0.06	0.12	1.18	1.81	2.74	BT1 family protein
TGME49_278840	21.1943	4.4056	2.0997e-19	yes	up	0.23	6.97	0.17	0.41	0.11	8.26	6.17	6.48	hypothetical protein
TGME49_245530	21.2365	4.40848	8.19217e-46	yes	up	0.54	16.52	0.58	0.26	0.78	13.43	16.62	19.51	hypothetical protein
TGME49_228050	21.3162	4.41388	1.18511e-22	yes	up	0.57	17.0867	0.93	0.11	0.67	14.45	16.1	20.71	hypothetical protein
TGME49_234570	21.4211	4.42096	8.16104e-17	yes	up	0.22	6.59667	0.32	0.24	0.1	6.69	5.43	7.67	sterol carrier protein-2 HAD-2SCP-2
TGME49_278120	21.4229	4.42108	1.40438e-07	yes	up	0.07	2.17333	0.05	0.12	0.04	2.09	1.63	2.8	SCP family extracellular subfamily protein
TGME49_223830	21.5411	4.42902	0.000930671	yes	up	0.03	0.973333	0	0	0.09	1.14	0.99	0.79	fasciclin domain-containing protein
TGME49_240470	21.5771	4.43143	1.48992e-33	yes	up	1.48	44.37	1.91	0.73	1.8	52.34	47.35	33.42	hypothetical protein
TGME49_285790	21.6768	4.43808	0.000797242	yes	up	0.186667	5.21667	0.56	0	0	5.9	3.9	5.85	hypothetical protein
TGME49_301470	21.7049	4.43995	3.54938e-22	yes	up	0.563333	16.9233	0.94	0.58	0.17	17.14	16.89	16.74	hypothetical protein
TGME49_284602	21.8373	4.44872	4.67631e-05	yes	up	0.0866667	2.60667	0.18	0	0.08	1.53	2.87	3.42	E1-E2 ATPase subfamily protein
TGME49_320270	21.9389	4.45542	1.69302e-47	yes	up	0.596667	18.63	0.42	0.58	0.79	16.13	19.17	20.59	hypothetical protein
TGME49_289850	21.9976	4.45928	7.186e-18	yes	up	0.156667	4.77333	0.23	0.1	0.14	5.14	4.33	4.85	hypothetical protein
TGME49_246070	22.3873	4.48461	3.85359e-18	yes	up	0.4	12.5933	0.49	0.35	0.36	11.65	10.77	15.36	SAG-related sequence SRS56
TGME49_219742	22.4045	4.48572	2.63142e-06	yes	up	0.0966667	3.15333	0	0.07	0.22	2.14	3.55	3.77	hypothetical protein
TGME49_297090	22.7461	4.50755	0.000569279	yes	up	0.1	3.03333	0.3	0	0	3.25	2.39	3.46	hypothetical protein
TGME49_297488	22.8545	4.5144	0.00431628	yes	up	0.266667	7.69667	0.8	0	0	8.04	8.24	6.81	hypothetical protein
TGME49_214070	23.1575	4.53341	0.000677114	yes	up	0.373333	10.57	1.12	0	0	10.62	14.1	6.99	hypothetical protein
TGME49_278320	23.6185	4.56184	0.0225546	yes	up	0	0.626667	0	0	0	0.5	0.47	0.91	Toxoplasma gondii family A protein
TGME49_233180	23.6228	4.56211	1.06861e-12	yes	up	0.143333	4.69	0.25	0	0.18	4.11	5.03	4.93	hypothetical protein
TGME49_227100	23.6993	4.56677	8.51318e-06	yes	up	1.17667	34.6967	1.32	1.09	1.12	34.37	34.95	34.77	hypothetical protein
TGME49_234400	23.8153	4.57382	1.50203e-29	yes	up	1.88	62.2933	1.04	2.51	2.09	71.14	61.11	54.63	hypothetical protein
TGME49_272265	23.8312	4.57478	3.57259e-05	yes	up	0.176667	5.95333	0.19	0	0.34	5.87	3.01	8.98	hypothetical protein
TGME49_246555	24.0061	4.58533	0.0204144	yes	up	0	1.23667	0	0	0	1.33	0.93	1.45	hypothetical protein
TGME49_258570	24.1339	4.59299	1.40725e-11	yes	up	0.176667	6.01333	0.28	0.06	0.19	4.47	5.12	8.45	hypothetical protein
TGME49_298590	24.1497	4.59393	0.000662199	yes	up	0.0733333	3.31333	0.08	0	0.14	4.62	1.07	4.25	hypothetical protein
TGME49_265120	24.187	4.59616	3.95829e-14	yes	up	0.0833333	2.84333	0.08	0.05	0.12	1.99	2.77	3.77	rhoptry neck protein%2C putative
TGME49_267045	24.2629	4.60068	0.0191517	yes	up	0	1.63	0	0	0	1.75	1.62	1.52	Ras family protein
TGME49_254750	24.3183	4.60397	0.000518693	yes	up	0.0333333	1.22667	0	0.1	0	1.08	0.85	1.75	c3orf15 protein
TGME49_231390	24.7576	4.6298	8.2846e-06	yes	up	0.12	4.13667	0.25	0.11	0	3.54	4.04	4.83	hypothetical protein
TGME49_211910	24.7854	4.63142	0.0217878	yes	up	0	0.276667	0	0	0	0.29	0.41	0.13	kinesin-related protein 3A%2C putative
TGME49_220630	24.8412	4.63466	8.69632e-48	yes	up	1.19667	42.1767	1.75	0.56	1.28	37.05	37.5	51.98	hypothetical protein
TGME49_315798	24.8763	4.6367	4.27941e-53	yes	up	0.743333	25.8333	0.91	0.68	0.64	25.48	29.2	22.82	hypothetical protein
TGME49_211050	24.9583	4.64145	4.27399e-07	yes	up	0.0533333	1.82	0.12	0.04	0	1.59	1.62	2.25	ATPase%2C AAA family protein
TGME49_203682	25.0091	4.64438	1.88273e-05	yes	up	2.58667	87.5633	5.15	0	2.61	90.89	88.08	83.72	hypothetical protein
TGME49_272285	25.1328	4.6515	6.62517e-07	yes	up	0.133333	4.80667	0	0.3	0.1	3.43	4.66	6.33	tetratricopeptide repeat-containing protein
TGME49_315550	25.1568	4.65288	0.0213829	yes	up	0	0.843333	0	0	0	0.64	0.4	1.49	calcium binding egf domain-containing protein
TGME49_222980	25.2555	4.65853	0.000303867	yes	up	0.0366667	1.30667	0	0.11	0	1.21	1.31	1.4	hypothetical protein
TGME49_258840	25.3957	4.66651	2.79964e-64	yes	up	1.04667	37.3867	1.12	0.95	1.07	37.22	41.72	33.22	hypothetical protein
TGME49_205430	25.4724	4.67087	2.23613e-07	yes	up	0.116667	4.12667	0.18	0	0.17	4	3.48	4.9	isovaleryl-CoA dehydrogenase
TGME49_290585	25.4811	4.67135	2.57678e-09	yes	up	0.16	5.83	0.17	0.08	0.23	3.88	4.65	8.96	hypothetical protein
TGME49_284615	25.4979	4.67231	0.00471798	yes	up	0.166667	5.67667	0.5	0	0	2.22	4.04	10.77	hypothetical protein
TGME49_268820	25.5365	4.67449	2.76629e-20	yes	up	0.19	6.72	0.3	0.04	0.23	6.35	6.22	7.59	hypothetical protein
TGME49_281590	25.6094	4.6786	2.65306e-19	yes	up	2.52333	86.5333	1.96	3.33	2.28	102.41	65.95	91.24	hypothetical protein
TGME49_213635	25.6498	4.68088	4.466e-65	yes	up	0.18	6.67667	0.25	0.17	0.12	5.62	6.96	7.45	hypothetical protein
TGME49_244406	25.8884	4.69423	3.91426e-34	yes	up	1.84	66.17	1.68	1.69	2.15	51.98	66.86	79.67	cysteine dioxygenase type i protein
TGME49_240340	25.9356	4.69686	8.17844e-09	yes	up	0.0333333	1.18667	0.07	0	0.03	1.28	1.2	1.08	Toxoplasma gondii family E protein
TGME49_305100	25.944	4.69733	0.000220023	yes	up	0.0233333	0.823333	0.04	0.03	0	1.13	0.69	0.65	hypothetical protein
TGME49_235183	25.9537	4.69787	1.69427e-20	yes	up	0.0933333	3.29	0.1	0.06	0.12	3.85	3.9	2.12	PAN domain-containing protein
TGME49_293250	26.0425	4.7028	1.41357e-10	yes	up	0.0466667	1.73	0.08	0.06	0	1.36	1.37	2.46	hypothetical protein
TGME49_253340	26.1681	4.70974	0.00029013	yes	up	0.156667	5.80333	0	0.47	0	5.68	7.14	4.59	hypothetical protein
TGME49_260830	26.3079	4.71742	1.1971e-95	yes	up	0.75	28.03	0.53	0.88	0.84	25.25	31.11	27.73	hypothetical protein
TGME49_225953	26.329	4.71858	0.0194219	yes	up	0	2.33333	0	0	0	1.17	4.31	1.52	hypothetical protein
TGME49_265130	26.3329	4.71879	0.0169569	yes	up	0	1.34333	0	0	0	1.98	0.61	1.44	hypothetical protein
TGME49_243140	26.3329	4.71879	0.0169569	yes	up	0	0.58	0	0	0	0.83	0.26	0.65	Toxoplasma gondii family A protein
TGME49_233150	26.3329	4.71879	0.0169569	yes	up	0	0.83	0	0	0	1.22	0.38	0.89	hypothetical protein
TGME49_209610	26.4573	4.72559	0.0138394	yes	up	0	0.49	0	0	0	0.6	0.45	0.42	oocyst wall protein OWP2
TGME49_264620	26.5516	4.73073	0.0212668	yes	up	0	4.30333	0	0	0	2.1	1.89	8.92	hypothetical protein
TGME49_259180	26.717	4.73969	0.014207	yes	up	0	0.44	0	0	0	0.5	0.5	0.32	CBS family protein
TGME49_313725	26.7845	4.74332	3.06575e-10	yes	up	0.04	1.49	0.02	0.1	0	1.56	1.1	1.81	hypothetical protein
TGME49_217650	26.8411	4.74637	0.002835	yes	up	0.02	0.92	0	0	0.06	0.56	0.63	1.57	hypothetical protein
TGME49_204468	26.9569	4.75258	0.0174359	yes	up	0	1.08667	0	0	0	0.77	0.48	2.01	hypothetical protein
TGME49_217860	26.9596	4.75273	1.66457e-75	yes	up	0.19	7.16	0.23	0.14	0.2	6.43	6.54	8.51	hypothetical protein
TGME49_295662	27.0297	4.75648	1.24854e-28	yes	up	0.766667	28.8967	0.83	0.73	0.74	29.11	30.57	27.01	hypothetical protein
TGME49_224180	27.0551	4.75783	1.39709e-64	yes	up	0.64	24.45	0.85	0.34	0.73	26.81	23.86	22.68	hypothetical protein
TGME49_243482	27.0822	4.75927	2.20145e-40	yes	up	0.133333	5.14333	0.23	0.07	0.1	4.71	5.33	5.39	dynein heavy chain%2C putative
TGME49_202025	27.1238	4.76149	1.35422e-21	yes	up	0.1	3.96333	0.1	0.11	0.09	3.84	4.3	3.75	hypothetical protein
TGME49_271285	27.2433	4.76783	0.00217665	yes	up	0.03	1.32667	0	0	0.09	0.8	1.35	1.83	leucine rich repeat-containing protein
TGME49_244940	27.263	4.76887	0.0210794	yes	up	0	34.9033	0	0	0	45.61	51.78	7.32	hypothetical protein
TGME49_279460	27.2891	4.77025	0.00199595	yes	up	0.15	6.25667	0	0.45	0	7.76	6.36	4.65	Toxoplasma gondii family B protein
TGME49_258618	27.2925	4.77044	0.00224671	yes	up	0.13	5.33667	0	0.39	0	5.31	7.28	3.42	hypothetical protein
TGME49_274040	27.3468	4.7733	1.35352e-11	yes	up	0.04	1.46667	0.05	0.05	0.02	1.73	0.97	1.7	hypothetical protein
TGME49_280430	27.3539	4.77367	0.0151881	yes	up	0	1.29667	0	0	0	1.21	0.56	2.12	hypothetical protein
TGME49_243150	27.489	4.78078	0.0124584	yes	up	0	0.526667	0	0	0	0.37	0.46	0.75	Toxoplasma gondii family A protein
TGME49_315970	27.5126	4.78202	0.000294044	yes	up	0.0333333	1.25333	0.05	0.05	0	0.71	0.74	2.31	hypothetical protein
TGME49_207010	27.7818	4.79607	6.82593e-11	yes	up	0.196667	7.61	0.31	0.19	0.09	6.28	6.64	9.91	SAG-related sequence SRS48K
TGME49_282230	27.874	4.80085	2.99054e-13	yes	up	0.126667	5.12	0.05	0.28	0.05	4.36	5.41	5.59	sulfate adenylyltransferase/adenylylsulfate kinase
TGME49_224170	27.9677	4.80569	5.7155e-46	yes	up	4.07	157.607	3.13	4.16	4.92	203.01	175.66	94.15	SAG-related sequence SRS60A
TGME49_276870	28.0073	4.80773	0.0113507	yes	up	0	2.43333	0	0	0	2.82	1.56	2.92	hypothetical protein
TGME49_289840	28.0206	4.80842	4.39498e-25	yes	up	0.136667	5.28667	0.19	0.09	0.13	6.62	4.77	4.47	hypothetical protein
TGME49_237490	28.0313	4.80896	1.94206e-06	yes	up	0.166667	6.59333	0.18	0.16	0.16	5.33	7.58	6.87	centrin family protein
TGME49_203200	28.0657	4.81073	3.17894e-36	yes	up	0.206667	8.22	0.31	0.09	0.22	9.77	7.74	7.15	hypothetical protein
TGME49_297480	28.1709	4.81613	0.00192599	yes	up	0.0233333	1.06	0	0.07	0	0.86	0.69	1.63	hypothetical protein
TGME49_314330	28.4092	4.82828	4.90777e-57	yes	up	1.72	69.67	1.92	0.81	2.43	65.62	72.25	71.14	ABC transporter%2C ATP-binding domain-containing protein
TGME49_305150	28.4232	4.829	8.01359e-12	yes	up	0.0466667	1.95667	0.04	0.04	0.06	2.08	1.21	2.58	tetratricopeptide repeat-containing protein
TGME49_255480	28.5036	4.83307	0.000135431	yes	up	0.0466667	2.04	0	0.07	0.07	1.78	1.31	3.03	thioredoxin domain-containing protein
TGME49_273985	28.5219	4.834	0.0100506	yes	up	0	3.30333	0	0	0	3.82	3.47	2.62	hypothetical protein
TGME49_212180	28.5342	4.83462	1.57613e-35	yes	up	1.47667	58.2167	2.65	0.69	1.09	63.59	62.56	48.5	hypothetical protein
TGME49_212075	28.7171	4.84384	0.00011166	yes	up	0.05	1.86333	0.15	0	0	1.81	1.59	2.19	hypothetical protein
TGME49_271210	28.7417	4.84507	0.0167832	yes	up	0	0.383333	0	0	0	0.08	0.4	0.67	4-alpha-glucanotransferase
TGME49_278518	28.7797	4.84698	1.97968e-06	yes	up	0.0366667	1.4	0.04	0.07	0	1.15	1.52	1.53	N-acetylgalactosaminyl transferase
TGME49_207740	29.0485	4.86039	0.0111025	yes	up	0	0.3	0	0	0	0.47	0.25	0.18	hypothetical protein
TGME49_289260	29.216	4.86869	3.98615e-18	yes	up	0.256667	10.83	0.15	0.48	0.14	8.66	10.6	13.23	hypothetical protein
TGME49_239670	29.2615	4.87093	8.98058e-05	yes	up	0.02	0.84	0	0.03	0.03	0.72	1.07	0.73	hypothetical protein
TGME49_286040	29.39	4.87725	1.03064e-21	yes	up	0.35	14.8	0.09	0.56	0.4	14.36	15.94	14.1	hypothetical protein
TGME49_243560	29.5536	4.88526	0.0090482	yes	up	0	1.67667	0	0	0	1.1	1.7	2.23	hypothetical protein
TGME49_221830	29.6043	4.88773	2.53235e-57	yes	up	0.18	7.63333	0.15	0.14	0.25	7.02	7.12	8.76	subtilisin SUB12
TGME49_287460	29.6278	4.88888	2.80213e-08	yes	up	0.873333	35.3567	0	1.29	1.33	37.33	30.57	38.17	hypothetical protein
TGME49_285400	30.065	4.91001	8.11614e-52	yes	up	1.72333	72.9033	2.94	0.85	1.38	69.42	71.83	77.46	hypothetical protein
TGME49_309530	30.2022	4.91658	0.0084433	yes	up	0	2.76	0	0	0	3.57	1.64	3.07	hypothetical protein
TGME49_297380	30.2022	4.91658	0.0084433	yes	up	0	0.68	0	0	0	0.87	0.41	0.76	hypothetical protein
TGME49_224140	30.2388	4.91833	1.44295e-33	yes	up	0.203333	8.73	0.2	0.13	0.28	6.48	9.36	10.35	hypothetical protein
TGME49_309330	30.338	4.92305	0.00111806	yes	up	0.0333333	1.39667	0.1	0	0	1.53	1.58	1.08	SAG-related sequence SRS55F
TGME49_240350	30.4514	4.92844	2.54876e-08	yes	up	0.0333333	1.36	0.03	0.07	0	1.77	1.53	0.78	Toxoplasma gondii family E protein
TGME49_218470	30.5003	4.93075	9.88843e-13	yes	up	0.0933333	3.98333	0.18	0.03	0.07	2.33	4.11	5.51	protein disulfide-isomerase%2C putative
TGME49_228240	30.5291	4.93211	6.72758e-50	yes	up	0.303333	13.1267	0.48	0.15	0.28	10.83	12.48	16.07	hypothetical protein
TGME49_288465	30.5922	4.93509	0.0103356	yes	up	0	25.3833	0	0	0	17.75	44.04	14.36	hypothetical protein
TGME49_276880	30.7175	4.94099	0.00744884	yes	up	0	5.19667	0	0	0	6.74	5.04	3.81	hypothetical protein
TGME49_215670	31.1326	4.96035	8.5981e-19	yes	up	0.0566667	2.38	0.09	0.03	0.05	2.37	2.03	2.74	cAMP-dependent protein kinase
TGME49_208020	31.3019	4.96818	1.00878e-61	yes	up	0.29	12.82	0.36	0.13	0.38	13.72	12.59	12.15	AP2 domain transcription factor AP2Ib-1
TGME49_275710	31.3985	4.97262	0.000936117	yes	up	0.02	0.85	0.06	0	0	1.08	0.76	0.71	hypothetical protein
TGME49_231470	31.5469	4.97943	0.00097738	yes	up	0.02	0.933333	0.06	0	0	0.58	1.1	1.12	hypothetical protein
TGME49_221420	31.7945	4.99071	3.51259e-09	yes	up	0.0566667	2.44667	0.17	0	0	2.45	2.21	2.68	Chromosome-associated kinesin KLP1%2C putative
TGME49_266270	31.8772	4.99445	6.6825e-39	yes	up	0.456667	20.3167	0.66	0.29	0.42	19.78	18.68	22.49	short-chain-acyl-CoA dehydrogenase
TGME49_254350	32.1986	5.00893	0.000808121	yes	up	0.0266667	1.29	0	0	0.08	1.59	1	1.28	endo-1%2C3(4)-beta-glucanase
TGME49_306235	32.2658	5.01194	0.000876551	yes	up	0.02	0.87	0.06	0	0	1.16	0.59	0.86	hypothetical protein
TGME49_286060	32.3062	5.01374	6.5918e-05	yes	up	0.0666667	3.18667	0	0	0.2	2.28	2.96	4.32	tricarboxylate carrier protein
TGME49_299230	32.33	5.0148	4.62771e-08	yes	up	0.0633333	2.95	0	0.19	0	2.54	2.77	3.54	F-box domain-containing protein
TGME49_273740	32.351	5.01574	9.54987e-20	yes	up	0.31	13.84	0.53	0.16	0.24	13.41	10.78	17.33	acetyl-CoA acyltransferase B%2C putative
TGME49_306240	32.5972	5.02668	2.13089e-30	yes	up	0.77	35.0633	1.53	0.18	0.6	35.59	31.68	37.92	hypothetical protein
TGME49_207015	32.629	5.02808	7.07522e-18	yes	up	0.163333	7.59667	0.06	0.16	0.27	7.4	7.65	7.74	hypothetical protein
TGME49_272200	32.6586	5.02939	1.51291e-14	yes	up	0.11	4.87667	0.25	0	0.08	4.11	5.22	5.3	AGC kinase
TGME49_240390	32.7179	5.03201	5.45158e-46	yes	up	0.116667	5.36	0.11	0.11	0.13	5.38	5.92	4.78	calcium-dependent protein kinase
TGME49_321460	32.7828	5.03487	0.0055527	yes	up	0	3.72667	0	0	0	4.51	4.1	2.57	hypothetical protein
TGME49_231090	32.9859	5.04378	1.10523e-08	yes	up	0.0833333	3.7	0.19	0	0.06	3.96	4	3.14	hypothetical protein
TGME49_253920	33.0168	5.04513	4.5727e-38	yes	up	0.24	11.2233	0.29	0.13	0.3	11.2	11.41	11.06	hypothetical protein
TGME49_237080	33.4714	5.06486	0.000117197	yes	up	0.0633333	2.93	0.19	0	0	3.16	1.13	4.5	hypothetical protein
TGME49_264660	33.5147	5.06672	9.62675e-27	yes	up	8.77	410.61	5.08	8.98	12.25	499.94	493.71	238.18	SAG-related sequence SRS44
TGME49_269120	33.5215	5.06702	0.00109022	yes	up	0.0333333	1.67	0	0	0.1	0.66	2.47	1.88	oxidoreductase%2C putative
TGME49_282030	33.5285	5.06732	8.02188e-09	yes	up	0.0266667	1.42333	0.02	0.04	0.02	1.39	0.99	1.89	hypothetical protein
TGME49_278070	33.5436	5.06797	0.00665283	yes	up	0	1.93333	0	0	0	0.8	2.66	2.34	Toxoplasma gondii family A protein
TGME49_201640	33.6217	5.07132	2.4352e-09	yes	up	0.04	1.86333	0.12	0	0	1.95	1.44	2.2	hypothetical protein
TGME49_254180	33.6854	5.07405	0.0047638	yes	up	0	0.703333	0	0	0	0.67	0.5	0.94	radial spoke protein 3 protein
TGME49_314055	33.7838	5.07826	3.28554e-08	yes	up	0.06	2.93667	0.05	0.13	0	2.46	1.95	4.4	splicing factor%2C putative
TGME49_230602	33.8569	5.08138	0.000929973	yes	up	0.0333333	1.63333	0.1	0	0	0.8	2.55	1.55	hypothetical protein
TGME49_233950	33.894	5.08296	9.69227e-18	yes	up	0.14	6.56	0.2	0.18	0.04	7.57	5.97	6.14	hypothetical protein
TGME49_259960	33.98	5.08661	7.02107e-09	yes	up	0.07	3.38667	0	0.05	0.16	2.76	3.86	3.54	Nucleoside-diphosphatase
TGME49_300990	34.0767	5.09071	0.00947747	yes	up	0	1.48	0	0	0	2.23	0.26	1.95	Toxoplasma gondii family C protein
TGME49_254020	34.2311	5.09724	6.05653e-05	yes	up	0.0333333	1.68667	0	0	0.1	2.48	1.25	1.33	dynein intermediate chain%2C putative
TGME49_289270	34.3384	5.10175	0.00633402	yes	up	0	2.63	0	0	0	3.97	0.91	3.01	hypothetical protein
TGME49_225590	34.3844	5.10368	0.000623803	yes	up	0.0333333	1.82	0	0.1	0	1.59	2.48	1.39	hypothetical protein
TGME49_202140	34.4929	5.10823	6.03451e-09	yes	up	0.0733333	3.44	0.17	0	0.05	3.76	2.63	3.93	enoyl-CoA hydratase/isomerase family protein
TGME49_210478	34.6469	5.11466	5.01764e-48	yes	up	0.0933333	4.40333	0.11	0.07	0.1	3.79	4.15	5.27	hypothetical protein
TGME49_312450	34.9798	5.12845	0.00421589	yes	up	0	1.47	0	0	0	1.92	1.53	0.96	hypothetical protein
TGME49_295945	35.1169	5.13409	0.000450498	yes	up	0.19	9.81667	0	0	0.57	9.48	10.28	9.69	hypothetical protein
TGME49_287430	35.2546	5.13974	4.57695e-19	yes	up	0.28	13.4067	0.29	0.35	0.2	14.54	12.83	12.85	hypothetical protein
TGME49_229330	35.2546	5.13974	4.35646e-11	yes	up	0.186667	9.15333	0.24	0	0.32	9.63	9.7	8.13	Cof family hydrolase subfamily protein
TGME49_235860	35.2972	5.14148	2.41329e-66	yes	up	0.31	15.4267	0.31	0.34	0.28	16.14	12.96	17.18	subtilisin SUB11
TGME49_278680	35.449	5.14767	0.000576497	yes	up	0.0433333	2.48333	0	0.13	0	3.49	1.52	2.44	hypothetical protein
TGME49_271315	35.4862	5.14918	0.00410865	yes	up	0	0.843333	0	0	0	0.46	1	1.07	hypothetical protein
TGME49_237800	35.5146	5.15034	1.73734e-05	yes	up	0.05	2.37333	0.08	0.07	0	2.14	2.68	2.3	dense granule protein GRA11
TGME49_294240	35.8675	5.16461	3.66274e-17	yes	up	0.0533333	2.52667	0.08	0.04	0.04	2.84	2.26	2.48	hypothetical protein
TGME49_310260	35.9406	5.16754	4.18038e-52	yes	up	0.853333	43.0733	0.94	0.28	1.34	40.83	43.78	44.61	hypothetical protein
TGME49_231610	36.3152	5.1825	0.000513076	yes	up	0.0266667	1.55	0	0	0.08	0.84	1.71	2.1	ATP:guanido phosphotransferase%2C C-terminal catalytic domain-containing protein
TGME49_221895	36.3436	5.18363	1.84099e-05	yes	up	0.183333	9.02333	0.29	0	0.26	6.19	8.99	11.89	hypothetical protein
TGME49_201890	36.525	5.19081	0.0030432	yes	up	0	1.77	0	0	0	2.2	1.46	1.65	MORN repeat-containing protein
TGME49_228420	36.525	5.19081	0.0030432	yes	up	0	1.05	0	0	0	1.3	0.87	0.98	protein kinase%2C cAMP-dependent%2C catalytic chain
TGME49_231860	36.7371	5.19917	5.41835e-09	yes	up	0.253333	12.32	0.62	0	0.14	19.23	11.08	6.65	hypothetical protein
TGME49_254320	36.8223	5.20251	7.78589e-15	yes	up	0.15	7.57667	0.33	0	0.12	7.95	6.5	8.28	hypothetical protein
TGME49_315165	37.4217	5.2258	0.0034759	yes	up	0	3.53333	0	0	0	3.66	1.68	5.26	hypothetical protein
TGME49_296340	37.435	5.22632	3.20775e-14	yes	up	0.546667	27.88	0.59	0.52	0.53	28.14	27.22	28.28	hypothetical protein
TGME49_202100	37.4357	5.22634	0.00824516	yes	up	0	5.60333	0	0	0	0.97	3.49	12.35	hypothetical protein
TGME49_292270	37.9331	5.24539	0.00453971	yes	up	0	1.09667	0	0	0	0.42	1.87	1	SAG-related sequence SRS36C
TGME49_213860	38.1971	5.25539	0.00487513	yes	up	0	1.43	0	0	0	0.49	2.73	1.07	hypothetical protein
TGME49_229915	38.2021	5.25558	0.00224867	yes	up	0	0.85	0	0	0	0.86	0.81	0.88	hypothetical protein
TGME49_236975	38.332	5.26048	0.00232155	yes	up	0	0.543333	0	0	0	0.64	0.43	0.56	Toxoplasma gondii family D protein
TGME49_264240	38.4372	5.26443	0.00721053	yes	up	0	16.25	0	0	0	31.59	14.79	2.37	hypothetical protein
TGME49_210482	38.8012	5.27803	1.27614e-16	yes	up	0.133333	7.43667	0.16	0	0.24	6.07	6.5	9.74	hypothetical protein
TGME49_306860	38.9937	5.28517	0.00402424	yes	up	0	6.47667	0	0	0	4.49	12.09	2.85	hypothetical protein
TGME49_242750	39.0324	5.2866	1.00712e-87	yes	up	0.106667	6.04667	0.09	0.13	0.1	5.35	6.17	6.62	hypothetical protein
TGME49_225290	39.1967	5.29266	2.05275e-13	yes	up	0.756667	41.6767	0.31	0.42	1.54	55.49	39.26	30.28	GDA1/CD39 (nucleoside phosphatase) family protein
TGME49_293840	39.4635	5.30245	1.80469e-160	yes	up	1.37333	76.77	1.09	1.91	1.12	79.89	73.5	76.92	hypothetical protein
TGME49_202445	39.6178	5.30808	0.00264403	yes	up	0	3.38	0	0	0	3.86	1.52	4.76	hypothetical protein
TGME49_245752	39.8186	5.31537	3.39556e-61	yes	up	0.286667	16.1167	0.4	0.17	0.29	12.08	15.22	21.05	WD domain%2C G-beta repeat-containing protein
TGME49_267308	40.0347	5.32318	4.87244e-64	yes	up	0.733333	41.16	0.96	0.68	0.56	34.73	43.99	44.76	myosin heavy chain%2C putative
TGME49_245748	40.193	5.32887	1.55913e-32	yes	up	0.37	21.05	0.32	0.36	0.43	17.39	22.03	23.73	hypothetical protein
TGME49_289240	40.3297	5.33377	9.47105e-20	yes	up	0.1	5.75667	0.14	0.03	0.13	4.52	5.41	7.34	DnaJ domain-containing protein
TGME49_278330	40.7847	5.34996	0.00170266	yes	up	0	1.01667	0	0	0	1.29	0.91	0.85	Toxoplasma gondii family A protein
TGME49_248900	40.9077	5.3543	1.87796e-168	yes	up	1.24667	72	1.31	1.25	1.18	77.71	70.88	67.41	hypothetical protein
TGME49_287235	40.9883	5.35714	1.45704e-81	yes	up	10.9833	586.7	13.35	6.8	12.8	599.77	641.7	518.63	hypothetical protein
TGME49_275798	41.3611	5.3702	6.00837e-06	yes	up	0.05	2.74667	0.08	0	0.07	3.42	2.33	2.49	microneme protein%2C putative
TGME49_289930	41.5607	5.37715	1.47491e-10	yes	up	0.07	4.01	0.11	0	0.1	4.19	3.77	4.07	phosphoenolpyruvate carboxykinase%2C putative
TGME49_274170	41.7408	5.38339	2.24499e-10	yes	up	0.146667	8.31667	0.34	0.1	0	7.03	8.05	9.87	protein kinase (incomplete catalytic triad)
TGME49_293890	42.0018	5.39238	0.00306154	yes	up	0	0.816667	0	0	0	1.15	1.08	0.22	intraflagellar transport 80 family protein
TGME49_232170	42.2297	5.40019	1.61383e-10	yes	up	0.0566667	3.27	0.09	0.08	0	2.94	2.83	4.04	hypothetical protein
TGME49_268800	42.5061	5.4096	3.43616e-22	yes	up	0.186667	11.1067	0.32	0.05	0.19	7.5	12.22	13.6	hypothetical protein
TGME49_224790	42.5908	5.41247	0.00128191	yes	up	0	0.983333	0	0	0	1.19	0.84	0.92	SAG-related sequence SRS40A
TGME49_202400	42.6702	5.41516	6.81105e-06	yes	up	0.02	1.09333	0.06	0	0	1.08	1.36	0.84	calcium binding egf domain-containing protein
TGME49_269300	42.8281	5.42049	1.2353e-62	yes	up	0.273333	16.3467	0.38	0.24	0.2	15.96	17.82	15.26	lipase
TGME49_288475	42.9254	5.42376	4.52998e-194	yes	up	0.68	41.49	0.59	0.64	0.81	40.45	44.17	39.85	hypothetical protein
TGME49_222080	42.9817	5.42565	0.00133869	yes	up	0	4.11333	0	0	0	5.65	3.45	3.24	hypothetical protein
TGME49_252640	43.0565	5.42816	6.70941e-21	yes	up	0.09	5.53333	0.05	0.07	0.15	6.65	6.34	3.61	P-type ATPase PMA1
TGME49_216200	43.1086	5.4299	2.50703e-17	yes	up	0.443333	25.8867	0.8	0.35	0.18	28.75	22.75	26.16	hypothetical protein
TGME49_243470	43.1473	5.4312	1.01892e-19	yes	up	0.0733333	4.60333	0.06	0.05	0.11	3.88	4.91	5.02	hypothetical protein
TGME49_293450	43.2326	5.43405	0.00129353	yes	up	0	1.87	0	0	0	1.39	1.55	2.67	protein phosphatase 2c containing protein
TGME49_254890	43.3288	5.43726	3.39079e-33	yes	up	0.646667	38.9067	0.7	0.62	0.62	38.4	44.09	34.23	hypothetical protein
TGME49_273750	43.5412	5.44431	3.71517e-06	yes	up	0.0766667	4.58667	0.12	0.11	0	3.56	5.26	4.94	hypothetical protein
TGME49_228310	43.6726	5.44866	0.00295735	yes	up	0	7.09	0	0	0	6.59	12.82	1.86	hypothetical protein
TGME49_306580	43.7511	5.45125	0.00111276	yes	up	0	0.873333	0	0	0	0.64	0.96	1.02	hypothetical protein
TGME49_277240	43.792	5.45259	1.00648e-15	yes	up	0.496667	29.5567	0.54	0.47	0.48	27.74	26.85	34.08	NTPase I
TGME49_204460	44.7178	5.48278	2.30984e-56	yes	up	0.743333	46.5933	0.72	0.57	0.94	45.34	54.2	40.24	hydroxymethylglutaryl-CoA lyase%2C putative
TGME49_265205	44.9355	5.48978	2.95742e-56	yes	up	0.24	15.04	0.32	0.17	0.23	17.27	16.21	11.64	WD domain%2C G-beta repeat-containing protein
TGME49_226450	45.0616	5.49383	1.70604e-10	yes	up	0.0833333	5.33333	0	0	0.25	5.61	5.07	5.32	hypothetical protein
TGME49_286100	45.2981	5.50138	0.000961314	yes	up	0	0.993333	0	0	0	0.7	0.92	1.36	hypothetical protein
TGME49_290590	45.379	5.50395	2.85051e-11	yes	up	0.04	2.69	0.03	0.03	0.06	2.63	2.38	3.06	hypothetical protein
TGME49_282020	45.4432	5.50599	0.00110981	yes	up	0	1.03333	0	0	0	1.48	0.97	0.65	hypothetical protein
TGME49_233960	45.4727	5.50693	4.20476e-53	yes	up	0.0666667	4.30333	0.06	0.05	0.09	4.07	4	4.84	hypothetical protein
TGME49_249150	46.0122	5.52394	5.9363e-113	yes	up	0.256667	16.91	0.23	0.25	0.29	16.92	16.78	17.03	PAN domain-containing protein
TGME49_315520	46.2477	5.53131	1.98906e-20	yes	up	0.283333	18.1367	0.45	0.4	0	16.73	17.94	19.74	calcium binding egf domain-containing protein
TGME49_233280	46.3358	5.53406	0.000862261	yes	up	0	0.863333	0	0	0	1.08	0.56	0.95	hypothetical protein
TGME49_257910	46.3951	5.5359	4.37888e-21	yes	up	0.08	5.30667	0.06	0.06	0.12	4.87	5.26	5.79	hypothetical protein
TGME49_318130	46.5018	5.53921	6.91258e-30	yes	up	0.103333	6.82	0.08	0.05	0.18	6.42	6.78	7.26	Toxoplasma gondii family E protein
TGME49_264178	46.7265	5.54617	0.000872239	yes	up	0	0.4	0	0	0	0.55	0.26	0.39	flagellar associated protein
TGME49_278420	46.7265	5.54617	0.000872239	yes	up	0	1.19333	0	0	0	1.65	0.77	1.16	Toxoplasma gondii family A protein
TGME49_267410	46.8382	5.54961	0.000907892	yes	up	0	0.283333	0	0	0	0.19	0.22	0.44	scavenger receptor protein SR1 precursor
TGME49_289027	46.9811	5.55401	1.16337e-143	yes	up	1.44333	95.37	1.81	0.99	1.53	87.72	95.94	102.45	hypothetical protein
TGME49_235630	47.3627	5.56568	0.000733693	yes	up	0	2.62	0	0	0	1.79	2.65	3.42	hypothetical protein
TGME49_272360	47.8366	5.58004	7.59684e-05	yes	up	0.0233333	1.85	0	0	0.07	2.31	1.44	1.8	EF hand family protein
TGME49_262800	48.14	5.58916	0.000569409	yes	up	0	1.46667	0	0	0	1.38	1.47	1.55	hypothetical protein
TGME49_244620	48.3969	5.59684	0.000567617	yes	up	0	1.74667	0	0	0	1.64	1.96	1.64	NEK kinase
TGME49_231400	49.0067	5.61491	6.73277e-22	yes	up	0.18	12.4	0.22	0.19	0.13	11.23	12.02	13.95	tubulin/FtsZ family%2C GTPase domain-containing protein
TGME49_274140	49.362	5.62533	2.73518e-47	yes	up	0.33	23.15	0.23	0.1	0.66	20.44	24.96	24.05	hypothetical protein
TGME49_231880	49.5548	5.63095	1.12915e-06	yes	up	0.0533333	4.05	0	0.08	0.08	4.09	3.56	4.5	hypothetical protein
TGME49_217390	49.6856	5.63475	0.000712678	yes	up	0	0.536667	0	0	0	0.62	0.26	0.73	hypothetical protein
TGME49_320240	49.9476	5.64234	0.000453669	yes	up	0	1.16667	0	0	0	1.05	1.13	1.32	SAG-related sequence SRS15B
TGME49_269315	50.2043	5.64974	0.000441674	yes	up	0	1.84	0	0	0	1.66	1.99	1.87	hypothetical protein
TGME49_205140	50.3803	5.65479	5.12203e-11	yes	up	0.0466667	3.33333	0.11	0	0.03	2.94	2.33	4.73	hypothetical protein
TGME49_235190	50.431	5.65624	5.22738e-17	yes	up	0.06	4.27667	0.03	0.03	0.12	4.13	4.26	4.44	hypothetical protein
TGME49_252330	51.3655	5.68273	0.000421416	yes	up	0	1.23	0	0	0	0.92	1.15	1.62	hypothetical protein
TGME49_248677	51.8842	5.69722	0.000367438	yes	up	0	2.96	0	0	0	2.95	2.4	3.53	nucleic acid binding protein%2C putative
TGME49_243180	51.9575	5.69926	6.66625e-05	yes	up	0.0233333	1.90333	0	0.07	0	2.67	1.01	2.03	Toxoplasma gondii family A protein
TGME49_287240	52.3895	5.7112	1.78704e-107	yes	up	6.73	470.963	8.06	4.63	7.5	463.49	489.89	459.51	hypothetical protein
TGME49_287450	52.9074	5.7254	0.00039787	yes	up	0	5.40667	0	0	0	3.98	4.25	7.99	hypothetical protein
TGME49_297495	53.0875	5.7303	9.27541e-07	yes	up	0.193333	13.8167	0.31	0.27	0	17.39	13.88	10.18	hypothetical protein
TGME49_257690	53.1204	5.7312	6.9294e-36	yes	up	0.516667	38.2167	0.72	0.06	0.77	42.15	44.58	27.92	hypothetical protein
TGME49_315390	53.3098	5.73633	0.000389184	yes	up	0	1.62	0	0	0	1.78	2.04	1.04	SAG-related sequence SRS53C
TGME49_272620	53.7745	5.74885	8.71513e-05	yes	up	0.02	1.55667	0.06	0	0	0.57	2.33	1.77	hypothetical protein
TGME49_272590	54.6857	5.77309	5.06841e-34	yes	up	0.123333	9.74667	0.06	0.11	0.2	10.05	10.48	8.71	hypothetical protein
TGME49_216140	55.3816	5.79133	3.77902e-54	yes	up	0.883333	69.2367	0.3	0.87	1.48	75.83	80.14	51.74	tetratricopeptide repeat-containing protein
TGME49_242600	55.5247	5.79506	8.11519e-05	yes	up	0.0233333	1.78	0.07	0	0	2.05	2.63	0.66	6-phosphogluconate dehydrogenase
TGME49_278180	56.0016	5.8074	0.000434013	yes	up	0	1.24333	0	0	0	0.57	2.02	1.14	hypothetical protein
TGME49_249040	56.2732	5.81438	6.89406e-70	yes	up	1.32333	102.1	2.29	0.7	0.98	101.63	115.07	89.6	hypothetical protein
TGME49_219660	56.7063	5.82544	1.9224e-68	yes	up	0.0533333	4.17667	0.09	0.03	0.04	3.77	4.18	4.58	hypothetical protein
TGME49_239520	56.7764	5.82722	0.000256022	yes	up	0	0.653333	0	0	0	0.44	0.55	0.97	hypothetical protein
TGME49_253150	57.3062	5.84062	1.56613e-11	yes	up	0.03	2.40333	0.07	0	0.02	2	1.58	3.63	hypothetical protein
TGME49_249960	57.7178	5.85094	0.000327055	yes	up	0	2.65667	0	0	0	2.72	3.93	1.32	inner dynein arm light chain%2C putative
TGME49_289030	58.205	5.86307	0.000183014	yes	up	0	9.61	0	0	0	7.69	11.83	9.31	hypothetical protein
TGME49_272280	59.0527	5.88393	0.00113395	yes	up	0	0.646667	0	0	0	0.07	0.71	1.16	PP2C%2C putative
TGME49_203135	59.386	5.89205	3.67412e-57	yes	up	0.04	3.35	0.04	0.03	0.05	3.14	3.35	3.56	dynein heavy chain family protein
TGME49_309930	59.6486	5.89842	1.18891e-98	yes	up	1.03	86.7167	0.61	1.12	1.36	98.17	95.4	66.58	melibiase subfamily protein
TGME49_293790	60.4576	5.91785	1.08685e-94	yes	up	2.03333	171.253	1.83	2.12	2.15	198.66	168.13	146.97	hypothetical protein
TGME49_203250	60.9168	5.92877	1.45926e-73	yes	up	0.293333	25.5067	0.24	0.3	0.34	22.85	23.15	30.52	hypothetical protein
TGME49_242760	61.0171	5.93114	0.000355538	yes	up	0	1.55667	0	0	0	2.67	1.41	0.59	hypothetical protein
TGME49_209755	61.3377	5.9387	9.67525e-12	yes	up	1.42	120.647	0.41	1.19	2.66	175.61	138.51	47.82	hypothetical protein
TGME49_306230	61.7174	5.9476	9.98506e-19	yes	up	0.0533333	4.44333	0.14	0.02	0	4.19	4.66	4.48	hypothetical protein
TGME49_277060	61.9742	5.9536	3.99218e-21	yes	up	0.0433333	3.68	0.08	0.02	0.03	4.36	3.43	3.25	hypothetical protein
TGME49_224010	62.037	5.95506	2.92009e-32	yes	up	0.136667	11.61	0.27	0.14	0	10.63	11.42	12.78	hypothetical protein
TGME49_289020	62.8101	5.97292	0.000316768	yes	up	0	1.09333	0	0	0	1.22	0.31	1.75	hypothetical protein
TGME49_215540	62.8636	5.97415	0.000275641	yes	up	0	3.81	0	0	0	1.99	7.01	2.43	hypothetical protein
TGME49_205420	63.946	5.99878	1.34082e-05	yes	up	0.03	2.78667	0.09	0	0	2.76	3.68	1.92	aspartate-semialdehyde dehydrogenase
TGME49_259205	64.6067	6.01361	7.33688e-34	yes	up	0.383333	34.6533	0.41	0.18	0.56	40.93	33.24	29.79	hypothetical protein
TGME49_290645	65.0441	6.02335	8.73605e-05	yes	up	0	3.63667	0	0	0	2.88	3.01	5.02	hypothetical protein
TGME49_202090	65.7137	6.03812	0.000103742	yes	up	0	4.24333	0	0	0	6.32	3.12	3.29	hypothetical protein
TGME49_207130	65.9062	6.04234	1.99271e-22	yes	up	1.55333	141.747	1.38	0.85	2.43	180.5	171.96	72.78	SAG-related sequence SRS49A
TGME49_215185	66.078	6.0461	7.16749e-05	yes	up	0	2.58667	0	0	0	2.03	3.07	2.66	hypothetical protein
TGME49_306500	66.9348	6.06469	5.95672e-32	yes	up	0.0666667	6.81333	0.02	0.1	0.08	6.06	7.14	7.24	hypothetical protein
TGME49_225400	66.9567	6.06516	1.3565e-43	yes	up	0.146667	13.6	0.17	0.12	0.15	13.1	14.48	13.22	hypothetical protein
TGME49_259030	67.7589	6.08234	5.48372e-05	yes	up	0	4.32	0	0	0	3.72	4.21	5.03	hypothetical protein
TGME49_278245	67.7694	6.08256	7.34601e-05	yes	up	0	24.5867	0	0	0	31.95	25.52	16.29	hypothetical protein
TGME49_275600	67.8884	6.08509	5.34745e-05	yes	up	0	1.07	0	0	0	1.01	0.95	1.25	diacylglycerol acyltransferase
TGME49_235875	68.0105	6.08769	7.09214e-05	yes	up	0	6.32333	0	0	0	4.27	8.39	6.31	hypothetical protein
TGME49_225413	72.7829	6.18553	4.02699e-05	yes	up	0	2.70667	0	0	0	1.91	2.45	3.76	hypothetical protein
TGME49_203505	73.4207	6.19812	9.91881e-05	yes	up	0	3.56333	0	0	0	5.74	3.56	1.39	hypothetical protein
TGME49_299220	73.9512	6.2085	3.00832e-05	yes	up	0	2.74333	0	0	0	2.16	3.13	2.94	hypothetical protein
TGME49_256865	75.0115	6.22904	1.55651e-22	yes	up	0.0466667	5.28	0.02	0.02	0.1	4.38	6.7	4.76	WD repeat domain 35 family protein
TGME49_221840	75.2233	6.23311	4.18274e-23	yes	up	0.206667	21.5167	0.25	0.22	0.15	29.18	21.34	14.03	hypothetical protein
TGME49_238480	75.3549	6.23563	6.19884e-05	yes	up	0	5.33	0	0	0	6.38	2.1	7.51	SAG-related sequence SRS22D
TGME49_291910	75.3573	6.23568	3.12403e-26	yes	up	0.36	36.0133	0.96	0.12	0	34.26	38.73	35.05	hypothetical protein
TGME49_265542	75.6177	6.24065	1.94184e-11	yes	up	0.0533333	5.71333	0.16	0	0	4.95	4.91	7.28	protein phosphatase 2C domain-containing protein
TGME49_231060	75.8412	6.24491	3.05156e-08	yes	up	0.05	5.11667	0.08	0.07	0	3.7	5.04	6.61	subtilisin SUB9
TGME49_219610	77.0131	6.26703	4.0278e-06	yes	up	0.0833333	8.82667	0.25	0	0	12.21	5.3	8.97	hypothetical protein
TGME49_222370	77.103	6.26871	1.53857e-126	yes	up	0.533333	58.0733	0.57	0.61	0.42	58.51	61.97	53.74	SAG-related sequence SRS13
TGME49_315480	77.4594	6.27537	1.13496e-94	yes	up	0.513333	56.11	0.65	0.28	0.61	42.4	68.23	57.7	acyl-CoA dehydrogenase%2C middle domain-containing protein
TGME49_240325	77.6704	6.27929	3.35665e-06	yes	up	0.01	0.753333	0.03	0	0	0.77	0.97	0.52	Toxoplasma gondii family E protein
TGME49_258520	77.779	6.28131	3.53605e-05	yes	up	0	0.783333	0	0	0	0.45	0.66	1.24	WD domain%2C G-beta repeat-containing protein
TGME49_319970	77.916	6.28385	2.08609e-06	yes	up	0.0166667	1.71	0.05	0	0	1.89	1.64	1.6	subtilisin SUB10
TGME49_241130	78.301	6.29096	6.36735e-115	yes	up	0.146667	16.3333	0.15	0.1	0.19	16.59	15.98	16.43	hypothetical protein
TGME49_278910	78.4136	6.29303	1.51899e-45	yes	up	0.236667	25.93	0.29	0.16	0.26	25.23	26.01	26.55	O-acetylserine (thiol) lyase 2%2C putative
TGME49_281460	78.8894	6.30176	1.11328e-14	yes	up	0.15	16.0867	0.35	0	0.1	11.15	17.84	19.27	hypothetical protein
TGME49_311700	79.4597	6.31215	1.01593e-32	yes	up	0.0833333	9.21667	0.12	0	0.13	10.13	10.36	7.16	hypothetical protein
TGME49_291920	79.7834	6.31802	2.46348e-08	yes	up	0.256667	26.8333	0.41	0	0.36	27.47	33.57	19.46	hypothetical protein
TGME49_260190	80.6916	6.33435	1.69925e-191	yes	up	2.97333	340.687	1.53	3.88	3.51	329.26	331.03	361.77	microneme protein MIC13
TGME49_269110	81.4403	6.34767	1.37508e-05	yes	up	0	1.62333	0	0	0	1.41	1.44	2.02	ornithine aminotransferase%2C mitochondrial precursor%2C putative
TGME49_203500	82.208	6.36121	1.63801e-05	yes	up	0	1.53667	0	0	0	1.08	2.04	1.49	alanine dehydrogenase/pyridine nucleotide transhydrogenase domain-containing protein
TGME49_275790	82.2858	6.36257	4.5929e-11	yes	up	0.05	5.84667	0	0	0.15	7.35	6.42	3.77	EGF family domain-containing protein
TGME49_287440	82.4676	6.36576	1.76041e-05	yes	up	0	5.26667	0	0	0	3.76	7.33	4.71	hypothetical protein
TGME49_238960	83.7558	6.38812	1.31676e-05	yes	up	0	2.92333	0	0	0	2.03	3.58	3.16	EF hand domain-containing protein
TGME49_312440	83.9893	6.39213	1.6682e-05	yes	up	0	1.58667	0	0	0	1.08	1.24	2.44	hypothetical protein
TGME49_256020	85.3431	6.4152	1.27799e-06	yes	up	0.0133333	1.76333	0	0.04	0	1.65	2.19	1.45	EFHC1%2C putative
TGME49_237045	87.4378	6.45019	2.28793e-32	yes	up	0.0666667	8.44667	0.07	0.04	0.09	7.04	7.46	10.84	hypothetical protein
TGME49_218215	87.7164	6.45477	1.33489e-05	yes	up	0	1.25333	0	0	0	0.73	1.11	1.92	hypothetical protein
TGME49_222385	88.1643	6.46212	9.55336e-06	yes	up	0	3.82333	0	0	0	4.8	3.95	2.72	hypothetical protein
TGME49_212030	89.2614	6.47996	6.9102e-09	yes	up	0.0433333	5.48	0	0	0.13	5.87	4.11	6.46	hypothetical protein
TGME49_217920	89.4051	6.48229	1.10102e-06	yes	up	0.0266667	3.28667	0.08	0	0	3.8	3.79	2.27	hypothetical protein
TGME49_210460	89.8288	6.48911	5.8508e-06	yes	up	0	0.983333	0	0	0	0.84	0.99	1.12	hypothetical protein
TGME49_211920	90.9471	6.50696	2.2781e-05	yes	up	0	5.12	0	0	0	6.22	1.66	7.48	hypothetical protein
TGME49_243170	91.4877	6.51551	1.19452e-12	yes	up	0.07	9.55667	0	0.21	0	7.72	10.64	10.31	Toxoplasma gondii family A protein
TGME49_269310	92.1096	6.52528	6.71569e-36	yes	up	0.103333	13.16	0.16	0.12	0.03	14.1	14.23	11.15	hypothetical protein
TGME49_320280	93.3109	6.54397	4.78399e-06	yes	up	0	1.73333	0	0	0	1.31	1.79	2.1	hypothetical protein
TGME49_217800	93.387	6.54515	2.20176e-20	yes	up	0.0433333	5.39	0.03	0	0.1	5.55	5.5	5.12	hypothetical protein
TGME49_278350	93.698	6.54995	5.77236e-06	yes	up	0	1.26333	0	0	0	1.38	0.81	1.6	Toxoplasma gondii family A protein
TGME49_202020	94.3869	6.56051	4.16458e-25	yes	up	1.21667	162.057	2	0.42	1.23	200.25	167.52	118.4	DnAK-TPR
TGME49_238440	94.8844	6.5681	3.99037e-72	yes	up	1.7	219.703	2.03	1.52	1.55	211.92	212.39	234.8	SAG-related sequence SRS22A
TGME49_207210	95.2452	6.57357	2.10901e-42	yes	up	7.21667	872.117	2.83	11.62	7.2	1025.37	1068.4	522.58	hypothetical protein
TGME49_236290	95.4166	6.57617	2.65385e-13	yes	up	0.126667	16.7067	0.14	0	0.24	17.72	15.84	16.56	hypothetical protein
TGME49_251962	96.9847	6.59969	4.4607e-09	yes	up	0.04	4.99	0.06	0.06	0	5.11	6.38	3.48	SAG-related sequence SRS59K
TGME49_204560	98.5445	6.6227	2.17753e-17	yes	up	0.00666667	0.94	0.01	0.01	0	0.88	0.83	1.11	type I fatty acid synthase%2C putative
TGME49_207965	101.329	6.66291	1.34576e-09	yes	up	0.0266667	3.98333	0.04	0.04	0	4.14	4.35	3.46	hypothetical protein
TGME49_235187	102.413	6.67826	3.60355e-13	yes	up	0.0133333	1.91667	0	0.03	0.01	2.15	2.13	1.47	hypothetical protein
TGME49_243130	102.587	6.6807	3.05436e-06	yes	up	0	2.08667	0	0	0	1.96	1.35	2.95	Toxoplasma gondii family A protein
TGME49_207650	103.122	6.6882	2.0101e-06	yes	up	0	5.65667	0	0	0	4.68	5.36	6.93	OTU family cysteine protease
TGME49_239430	104.667	6.70966	1.60912e-06	yes	up	0	1.72	0	0	0	1.59	1.89	1.68	EF hand domain-containing protein
TGME49_309540	105.833	6.72564	1.46053e-06	yes	up	0	3.71667	0	0	0	3.17	3.81	4.17	hypothetical protein
TGME49_313220	106.05	6.7286	1.71505e-29	yes	up	0.05	7.01333	0.09	0.06	0	6.57	7.68	6.79	hypothetical protein
TGME49_222700	106.052	6.72862	8.74659e-10	yes	up	0.0333333	4.81333	0.05	0	0.05	4.73	3.77	5.94	hypothetical protein
TGME49_278410	106.349	6.73266	1.50343e-06	yes	up	0	2.43333	0	0	0	2.65	1.93	2.72	Toxoplasma gondii family A protein
TGME49_240880	106.595	6.736	4.21484e-18	yes	up	0.0466667	7.35333	0	0.07	0.07	7.69	6.77	7.6	hypothetical protein
TGME49_210470	106.763	6.73826	2.13074e-06	yes	up	0	1.33333	0	0	0	1.7	1.37	0.93	hypothetical protein
TGME49_293830	110.476	6.78759	9.65621e-07	yes	up	0	1.82	0	0	0	1.7	1.89	1.87	methyltransferase domain-containing protein
TGME49_276860	111.543	6.80145	8.26858e-10	yes	up	0.0433333	6.57333	0.07	0.06	0	8.5	4.93	6.29	hypothetical protein
TGME49_251940	112.427	6.81284	3.21017e-06	yes	up	0	3.29	0	0	0	4.6	3.76	1.51	leucine rich repeat-containing protein
TGME49_201650	114.142	6.83469	1.78132e-06	yes	up	0	0.763333	0	0	0	1.12	0.45	0.72	hypothetical protein
TGME49_207160	116.437	6.86341	2.23803e-14	yes	up	1.66333	264.937	0.21	2.36	2.42	331.65	323.91	139.25	SAG-related sequence SRS49D
TGME49_257925	116.8	6.8679	7.13619e-07	yes	up	0	1.99333	0	0	0	1.64	1.74	2.6	hypothetical protein
TGME49_203685	117.052	6.87101	7.46857e-07	yes	up	0	22.2533	0	0	0	16.42	23.68	26.66	hypothetical protein
TGME49_204290	119.576	6.90179	2.5865e-35	yes	up	0.1	16.5133	0.12	0.18	0	14.61	17.91	17.02	hypothetical protein
TGME49_287250	120.556	6.91356	6.43621e-31	yes	up	0.576667	92.3133	1.13	0	0.6	102.71	107.77	66.46	hypothetical protein
TGME49_233040	124.697	6.96228	1.04427e-19	yes	up	0.0233333	3.82333	0.02	0.02	0.03	3.62	3.69	4.16	3'5'-cyclic nucleotide phosphodiesterase domain-containing protein
TGME49_203800	124.721	6.96256	2.15106e-23	yes	up	0.0333333	5.68	0.06	0.02	0.02	5.57	6.41	5.06	hypothetical protein
TGME49_321710	125.492	6.97145	2.07769e-07	yes	up	0.0466667	6.95	0.14	0	0	8	9.61	3.24	hypothetical protein
TGME49_220650	127.646	6.996	2.76227e-07	yes	up	0	3.93	0	0	0	3.38	3.89	4.52	hypothetical protein
TGME49_242900	129.06	7.0119	2.51636e-07	yes	up	0	1.26333	0	0	0	1.38	1.13	1.28	Toxoplasma gondii family A protein
TGME49_315730	130.605	7.02906	2.85527e-07	yes	up	0	1.63	0	0	0	1.44	1.27	2.18	apical membrane antigen 1 protein
TGME49_312690	131.122	7.03477	2.13663e-07	yes	up	0	11.4533	0	0	0	11.44	12.07	10.85	hypothetical protein
TGME49_318540	131.631	7.04036	4.66682e-08	yes	up	0.0133333	3.07667	0	0	0.04	2.68	2.23	4.32	calcium binding egf domain-containing protein
TGME49_200130	132.528	7.05016	7.28544e-08	yes	up	0.06	12.0833	0	0.18	0	17.13	11.38	7.74	Toxoplasma gondii family C protein
TGME49_293800	133.58	7.06156	2.27086e-07	yes	up	0	9.21333	0	0	0	8.57	11.25	7.82	transmembrane protein 65%2C putative
TGME49_230663	134.815	7.07484	4.36775e-07	yes	up	0	1.18333	0	0	0	0.62	1.59	1.34	hypothetical protein
TGME49_238210	136.695	7.09481	2.56261e-08	yes	up	0.04	7.59667	0.12	0	0	5.69	8.07	9.03	EGF family domain-containing protein
TGME49_265538	138.824	7.11711	1.74129e-08	yes	up	0.06	11.6633	0.18	0	0	10.88	11.43	12.68	hypothetical protein
TGME49_239650	139.65	7.12567	1.2006e-07	yes	up	0	3.05667	0	0	0	2.81	2.77	3.59	hypothetical protein
TGME49_311370	140.559	7.13503	3.09106e-11	yes	up	0.0366667	7.14333	0.06	0.05	0	6.5	7.21	7.72	methylmalonate-semialdehyde dehydrogenase [acylating]%2C putative
TGME49_210235	145.398	7.18386	1.62892e-08	yes	up	0.0133333	2.85333	0.04	0	0	3.38	2.82	2.36	hypothetical protein
TGME49_221550	148.187	7.21127	1.44744e-08	yes	up	0.0166667	3.93333	0	0	0.05	4.92	3.31	3.57	CMGC kinase%2C MAPK family%2C MEK kinase-related (incomplete catalytic triad)
TGME49_238490	152.693	7.25449	6.74585e-08	yes	up	0	11.72	0	0	0	14.55	10.63	9.98	SAG-related sequence SRS22E
TGME49_319390	158.609	7.30933	4.82915e-08	yes	up	0	1.25333	0	0	0	1.16	0.95	1.65	hypothetical protein
TGME49_311335	159.725	7.31945	7.24994e-08	yes	up	0	1.53333	0	0	0	2.17	1.17	1.26	dual specificity phosphatase%2C catalytic domain-containing protein
TGME49_277572	160.017	7.32208	4.63627e-08	yes	up	0	2.26667	0	0	0	1.63	2.21	2.96	Toxoplasma gondii family D protein
TGME49_210210	162.722	7.34627	4.34831e-08	yes	up	0	0.496667	0	0	0	0.33	0.57	0.59	hypothetical protein
TGME49_254310	167.391	7.38708	2.59244e-08	yes	up	0	5.33667	0	0	0	4.75	6.37	4.89	hypothetical protein
TGME49_267312	170.617	7.41462	2.21426e-08	yes	up	0	7.78333	0	0	0	7.05	6.29	10.01	myosin heavy chain%2C putative
TGME49_215195	170.95	7.41743	7.1971e-145	yes	up	0.32	76.7133	0.41	0.24	0.31	73.76	74.59	81.79	tetratricopeptide repeat-containing protein
TGME49_272260	177.447	7.47124	3.04661e-09	yes	up	0.01	2.46333	0.03	0	0	2.65	1.76	2.98	Dpy-30 motif protein
TGME49_211385	178.577	7.4804	2.35809e-08	yes	up	0	9.4	0	0	0	12.71	8.61	6.88	hypothetical protein
TGME49_204300	181.167	7.50118	8.0587e-18	yes	up	0.0433333	10.4867	0.13	0	0	10.87	9.97	10.62	hypothetical protein
TGME49_273478	191.987	7.58487	1.34074e-08	yes	up	0	0.696667	0	0	0	0.68	0.93	0.48	dynein heavy chain%2C n-terminal region 2 protein
TGME49_287470	194.08	7.60051	1.0161e-09	yes	up	0.03	9.07	0	0	0.09	9.15	9.74	8.32	hypothetical protein
TGME49_291040	203.569	7.66937	3.4868e-14	yes	up	1.19667	337.23	0.37	0.33	2.89	438	395.14	178.55	lactate dehydrogenase LDH2
TGME49_233050	205.538	7.68326	5.17071e-09	yes	up	0	3.03	0	0	0	1.98	3.28	3.83	hypothetical protein
TGME49_218900	206.055	7.68688	2.15678e-08	yes	up	0	1.75667	0	0	0	0.86	1.37	3.04	hypothetical protein
TGME49_218290	209.761	7.7126	8.54619e-10	yes	up	0.00666667	2.34	0.02	0	0	2.08	1.68	3.26	WD domain%2C G-beta repeat-containing protein
TGME49_297390	218.286	7.77008	4.63947e-09	yes	up	0	3.11	0	0	0	3.89	3.48	1.96	hypothetical protein
TGME49_268860	223.496	7.80411	2.59398e-42	yes	up	0.256667	78.5833	0.33	0.22	0.22	109.09	82.72	43.94	enolase 1
TGME49_235580	253.641	7.98664	5.88203e-10	yes	up	0	2.85667	0	0	0	2.7	3.56	2.31	hypothetical protein
TGME49_257970	254.553	7.99182	1.98528e-26	yes	up	0.133333	46.9233	0.11	0	0.29	45.27	49.79	45.71	hypothetical protein
TGME49_269100	256.833	8.00469	3.4101e-10	yes	up	0	2.9	0	0	0	3.2	2.74	2.76	hypothetical protein
TGME49_211370	256.933	8.00525	6.18712e-10	yes	up	0	1.95333	0	0	0	2.09	1.28	2.49	tetratricopeptide repeat-containing protein
TGME49_266340	265.535	8.05276	8.15362e-11	yes	up	0.0333333	14.41	0	0.1	0	11.24	12.71	19.28	Toxoplasma gondii family A protein
TGME49_293850	278.561	8.12185	4.32593e-11	yes	up	0.0266667	10.54	0.08	0	0	11.94	10.61	9.07	hypothetical protein
TGME49_242110	310.689	8.27933	1.40757e-10	yes	up	0	4.75667	0	0	0	6.48	4.5	3.29	rhoptry kinase family protein ROP38
TGME49_233065	347.484	8.4408	5.74741e-12	yes	up	0.0133333	6.40667	0	0	0.04	5.32	5.52	8.38	3'5'-cyclic nucleotide phosphodiesterase domain-containing protein
TGME49_202110	400.647	8.64619	3.9967e-12	yes	up	0	14.7733	0	0	0	17.19	12.92	14.21	hypothetical protein
TGME49_278380	431.473	8.75313	7.69218e-12	yes	up	0	10.1167	0	0	0	8.4	14.86	7.09	Toxoplasma gondii family A protein
TGME49_209920	495.713	8.95336	3.4859e-83	yes	up	0.136667	95.7833	0.13	0.11	0.17	106.8	115.46	65.09	PAN domain-containing protein
TGME49_259020	594.512	9.21556	1.92781e-55	yes	up	0.646667	529.967	0.43	0.75	0.76	748.68	595.9	245.32	bradyzoite antigen BAG1
